# Supplementary material for: Human cytomegalovirus IE2 drives transcription initiation from a select subset of late infection viral promoters by host RNA polymerase II
Source: PLoS Pathog. 2020 Apr 6;16(4):e1008402. doi: 10.1371/journal.ppat.1008402 (PMC7162547; doi:10.1371/journal.ppat.1008402)
Supplement: S1 Data — *TSR, denotes false-TSR. (XLSX) [file ppat.1008402.s008.xlsx]

## Sheet: Towne All
TSR	UCSC	Towne IE2F Flavo	Towne IE2F Flavo dTag	dTag/Ctrl
93569_93589+	KF297339.1:93569-93589	291562	284214	0.974796
106902_106922-	KF297339.1:106902-106922	147123	164972	1.12132
94430_94450-	KF297339.1:94430-94450	82239.9	80748.6	0.981867
4673_4693-	KF297339.1:4673-4693	78628.1	53746.1	0.683548
94408_94428-	KF297339.1:94408-94428	61923.7	63572.7	1.02663
43036_43056-	KF297339.1:43036-43056	50894.7	47355.3	0.930457
73858_73878-	KF297339.1:73858-73878	44990.5	51705	1.14924
27038_27058+	KF297339.1:27038-27058	42799.4	36701.5	0.857525
84381_84401-	KF297339.1:84381-84401	36881.6	39410.9	1.06858
1077_1097+	KF297339.1:1077-1097	36142.1	34015.9	0.941172
106197_106217+	KF297339.1:106197-106217	33022.6	29993.7	0.908277
144630_144650+	KF297339.1:144630-144650	31493.1	32752.6	1.03999
71405_71425-	KF297339.1:71405-71425	30940.4	38480.8	1.24371
116512_116532+	KF297339.1:116512-116532	29652.2	37868.7	1.2771
123551_123571-	KF297339.1:123551-123571	29278.5	37335.5	1.27518
144392_144412+	KF297339.1:144392-144412	28954.5	32568.9	1.12483
108196_108216-	KF297339.1:108196-108216	25480	27119.6	1.06435
45987_46007+	KF297339.1:45987-46007	24477.8	34100.6	1.39313
97061_97081+	KF297339.1:97061-97081	23987.4	25433.6	1.06029
160847_160867-	KF297339.1:160847-160867	23688.7	78304.9	3.30558
25842_25862-	KF297339.1:25842-25862	22790.6	25828.7	1.13331
94388_94408-	KF297339.1:94388-94408	21482.9	23042.2	1.07259
110810_110830+	KF297339.1:110810-110830	20584.8	19709.3	0.957467
124634_124654-	KF297339.1:124634-124654	19920.2	21380	1.07328
94571_94591+	KF297339.1:94571-94591	18529.8	19502.7	1.0525
94456_94476-	KF297339.1:94456-94476	17683.3	17814.8	1.00743
226730_226750-	KF297339.1:226730-226750	17679.4	16770.4	0.948586
94730_94750+	KF297339.1:94730-94750	17146.2	17879.5	1.04277
225570_225590+	KF297339.1:225570-225590	16735.6	47712.3	2.85095
37741_37761-	KF297339.1:37741-37761	16575.1	16202.1	0.977498
95369_95389-	KF297339.1:95369-95389	16553.6	18860.1	1.13933
37772_37792-	KF297339.1:37772-37792	16110	18763.9	1.16474
29974_29994+	KF297339.1:29974-29994	15990.3	12601.6	0.78808
73858_73878+	KF297339.1:73858-73878	15871.6	20059.6	1.26387
164288_164308+	KF297339.1:164288-164308	15523.2	17815.7	1.14768
130735_130755-	KF297339.1:130735-130755	15217.7	15573.8	1.0234
11428_11448+	KF297339.1:11428-11448	15148.6	17914.7	1.1826
93641_93661+	KF297339.1:93641-93661	15090.3	15159.6	1.0046
57061_57081-	KF297339.1:57061-57081	14797.4	16149.7	1.09139
7378_7398-	KF297339.1:7378-7398	14535.6	5029.42	0.346006
93698_93718+	KF297339.1:93698-93718	14362.5	14963.5	1.04185
9156_9176-	KF297339.1:9156-9176	13797.1	570.248	0.0413309
52673_52693-	KF297339.1:52673-52693	13548.1	16897	1.24719
93593_93613+	KF297339.1:93593-93613	12838.7	13478.4	1.04982
95134_95154-	KF297339.1:95134-95154	12771.6	14100.1	1.10402
57109_57129-	KF297339.1:57109-57129	12605.2	15045.4	1.19359
139953_139973+	KF297339.1:139953-139973	12525.4	12147.5	0.969829
94535_94555+	KF297339.1:94535-94555	12450.5	13818.3	1.10986
68676_68696-	KF297339.1:68676-68696	12449.5	14845.5	1.19245
128854_128874-	KF297339.1:128854-128874	12290	15867	1.29105
144412_144432+	KF297339.1:144412-144432	12254	10881.4	0.887987
121544_121564-	KF297339.1:121544-121564	12225.7	1059.58	0.0866676
93943_93963+	KF297339.1:93943-93963	12171.3	14392.3	1.18249
136500_136520+	KF297339.1:136500-136520	11629.3	10473.9	0.900648
8129_8149+	KF297339.1:8129-8149	11540.8	6721.12	0.582381
94368_94388-	KF297339.1:94368-94388	11480.4	12952	1.12818
134975_134995-	KF297339.1:134975-134995	11373.4	13058.6	1.14817
93911_93931+	KF297339.1:93911-93931	11315	13476.5	1.19103
76187_76207+	KF297339.1:76187-76207	11049.4	8328.1	0.753716
211707_211727-	KF297339.1:211707-211727	10769.2	13066.2	1.2133
224270_224290-	KF297339.1:224270-224290	10639.8	13193.8	1.24004
93882_93902+	KF297339.1:93882-93902	10631	13187.1	1.24044
20835_20855+	KF297339.1:20835-20855	10599.9	12025.7	1.13451
25988_26008+	KF297339.1:25988-26008	10389.7	10935.6	1.05255
93951_93971-	KF297339.1:93951-93971	9946.98	9753.24	0.980523
171091_171111-	KF297339.1:171091-171111	9904.17	10933.7	1.10395
93549_93569+	KF297339.1:93549-93569	9838.98	11279.3	1.14639
160933_160953+	KF297339.1:160933-160953	9504.26	12079.9	1.271
60870_60890+	KF297339.1:60870-60890	9333.02	12175.1	1.30452
119694_119714-	KF297339.1:119694-119714	9253.23	12558.8	1.35723
93974_93994-	KF297339.1:93974-93994	9248.36	9479.06	1.02494
194859_194879+	KF297339.1:194859-194879	9230.85	9134.44	0.989556
14683_14703-	KF297339.1:14683-14703	9188.04	10956.6	1.19248
165046_165066-	KF297339.1:165046-165066	9123.82	10314.9	1.13055
174198_174218-	KF297339.1:174198-174218	8792.03	113758	12.9388
234213_234233-	KF297339.1:234213-234233	8760.89	8791.72	1.00352
171071_171091-	KF297339.1:171071-171091	8438.83	8393.78	0.994662
168535_168555-	KF297339.1:168535-168555	8375.58	11087.9	1.32384
131229_131249+	KF297339.1:131229-131249	8319.15	8979.26	1.07935
115600_115620+	KF297339.1:115600-115620	8221.85	8748.88	1.0641
226710_226730-	KF297339.1:226710-226730	8058.39	6959.12	0.863587
94687_94707+	KF297339.1:94687-94707	8027.25	9490.49	1.18228
94658_94678+	KF297339.1:94658-94678	7947.46	11019.4	1.38653
93661_93681+	KF297339.1:93661-93681	7727.57	8532.78	1.1042
139208_139228-	KF297339.1:139208-139228	7605.94	9023.06	1.18632
63802_63822+	KF297339.1:63802-63822	7292.64	8770.78	1.20269
9553_9573-	KF297339.1:9553-9573	7215.77	5755.79	0.797669
172643_172663+	KF297339.1:172643-172663	7177.82	7257.1	1.01104
94618_94638+	KF297339.1:94618-94638	7173.93	8424.25	1.17429
176692_176712-	KF297339.1:176692-176712	6950.14	526.456	0.0757475
94570_94590-	KF297339.1:94570-94590	6928.73	6863.92	0.990646
176053_176073-	KF297339.1:176053-176073	6880.08	192.304	0.0279508
50944_50964-	KF297339.1:50944-50964	6852.84	7276.14	1.06177
43016_43036-	KF297339.1:43016-43036	6825.6	5423.54	0.794589
94900_94920-	KF297339.1:94900-94920	6747.76	6538.34	0.968965
106882_106902-	KF297339.1:106882-106902	6584.29	7121.91	1.08165
110739_110759-	KF297339.1:110739-110759	6557.05	7338.97	1.11925
5453_5473+	KF297339.1:5453-5473	6536.61	6786.81	1.03828
93968_93988+	KF297339.1:93968-93988	6502.56	6585.94	1.01282
31604_31624+	KF297339.1:31604-31624	6421.8	6870.58	1.06988
2860_2880+	KF297339.1:2860-2880	6409.15	5533.02	0.863301
13227_13247+	KF297339.1:13227-13247	6350.77	4782.85	0.753113
143027_143047+	KF297339.1:143027-143047	6270.01	5987.13	0.954883
122011_122031-	KF297339.1:122011-122031	6186.33	7173.32	1.15954
96730_96750-	KF297339.1:96730-96750	6178.55	6917.23	1.11956
94792_94812+	KF297339.1:94792-94812	6145.47	6260.35	1.01869
60964_60984-	KF297339.1:60964-60984	6033.57	7204.74	1.19411
71372_71392-	KF297339.1:71372-71392	5605.45	5682.49	1.01374
154514_154534-	KF297339.1:154514-154534	5584.05	5857.66	1.049
86620_86640-	KF297339.1:86620-86640	5571.4	8437.58	1.51445
8165_8185-	KF297339.1:8165-8185	5562.64	6237.5	1.12132
94486_94506-	KF297339.1:94486-94506	5561.67	4638.14	0.833948
42996_43016-	KF297339.1:42996-43016	5546.1	4382.06	0.790115
234193_234213+	KF297339.1:234193-234213	5542.21	6998.15	1.2627
27058_27078+	KF297339.1:27058-27078	5372.91	3298.68	0.613947
169755_169775-	KF297339.1:169755-169775	5348.58	6750.63	1.26214
95924_95944+	KF297339.1:95924-95944	5333.01	5195.06	0.974133
160944_160964-	KF297339.1:160944-160964	5288.26	4557.22	0.861763
93783_93803+	KF297339.1:93783-93803	5262.96	6003.31	1.14067
47067_47087+	KF297339.1:47067-47087	5224.04	5387.37	1.03127
128834_128854-	KF297339.1:128834-128854	5187.06	5455.91	1.05183
93735_93755+	KF297339.1:93735-93755	5187.06	5306.45	1.02302
24653_24673+	KF297339.1:24653-24673	5143.28	6279.39	1.22089
140759_140779+	KF297339.1:140759-140779	5143.28	4005.06	0.778699
220765_220785-	KF297339.1:220765-220785	5125.76	2229.58	0.434976
4650_4670-	KF297339.1:4650-4670	5072.25	2579.92	0.508634
33959_33979-	KF297339.1:33959-33979	5032.36	5517.79	1.09646
50465_50485+	KF297339.1:50465-50485	5009.98	5155.08	1.02896
19190_19210+	KF297339.1:19190-19210	4991.49	5071.3	1.01599
146845_146865-	KF297339.1:146845-146865	4920.46	4801.89	0.975902
94515_94535+	KF297339.1:94515-94535	4863.05	5379.75	1.10625
95641_95661+	KF297339.1:95641-95661	4825.11	6719.22	1.39255
37712_37732-	KF297339.1:37712-37732	4793.97	5499.7	1.14721
108176_108196-	KF297339.1:108176-108196	4792.02	4033.62	0.841737
55146_55166-	KF297339.1:55146-55166	4791.05	5529.22	1.15407
95202_95222-	KF297339.1:95202-95222	4735.59	6047.1	1.27695
101049_101069+	KF297339.1:101049-101069	4710.29	4019.34	0.853311
57170_57190-	KF297339.1:57170-57190	4709.32	6219.42	1.32066
20744_20764-	KF297339.1:20744-20764	4705.43	4938.98	1.04963
171390_171410-	KF297339.1:171390-171410	4638.29	4287.81	0.924437
95349_95369-	KF297339.1:95349-95369	4544.88	5454.96	1.20024
176519_176539-	KF297339.1:176519-176539	4540.02	2796.02	0.615862
153035_153055-	KF297339.1:153035-153055	4531.26	4818.07	1.0633
100982_101002-	KF297339.1:100982-101002	4521.53	3996.5	0.883881
94280_94300-	KF297339.1:94280-94300	4520.56	4581.98	1.01359
9471_9491-	KF297339.1:9471-9491	4507.91	5066.54	1.12392
95580_95600+	KF297339.1:95580-95600	4491.37	5001.81	1.11365
166003_166023-	KF297339.1:166003-166023	4483.58	5316.92	1.18586
94708_94728+	KF297339.1:94708-94728	4461.2	5274.08	1.18221
51045_51065+	KF297339.1:51045-51065	4376.55	5735.8	1.31057
15193_15213-	KF297339.1:15193-15213	4327.9	6041.39	1.39592
22816_22836+	KF297339.1:22816-22836	4259.79	5389.27	1.26515
116566_116586+	KF297339.1:116566-116586	4157.63	4363.02	1.0494
60328_60348-	KF297339.1:60328-60348	4083.68	3553.82	0.870248
222792_222812+	KF297339.1:222792-222812	4069.09	3393.88	0.834064
71069_71089+	KF297339.1:71069-71089	4063.25	4961.82	1.22115
121874_121894+	KF297339.1:121874-121894	4020.44	4162.14	1.03525
179518_179538-	KF297339.1:179518-179538	3960.11	3453.86	0.872162
174563_174583-	KF297339.1:174563-174583	3958.16	1723.12	0.435333
43056_43076-	KF297339.1:43056-43076	3941.62	3658.54	0.92818
172308_172328-	KF297339.1:172308-172328	3940.65	3913.67	0.993154
94320_94340-	KF297339.1:94320-94340	3920.22	3950.8	1.0078
215021_215041+	KF297339.1:215021-215041	3908.54	2887.42	0.738745
6629_6649+	KF297339.1:6629-6649	3899.78	4145.96	1.06313
56975_56995-	KF297339.1:56975-56995	3884.22	4190.7	1.07891
94920_94940-	KF297339.1:94920-94940	3841.4	3877.5	1.0094
107284_107304-	KF297339.1:107284-107304	3803.46	5144.61	1.35261
117852_117872+	KF297339.1:117852-117872	3781.08	3923.19	1.03759
160996_161016+	KF297339.1:160996-161016	3765.51	1827.84	0.485416
37671_37691-	KF297339.1:37671-37691	3741.18	4484.87	1.19878
10219_10239-	KF297339.1:10219-10239	3733.4	3799.43	1.01769
44771_44791+	KF297339.1:44771-44791	3711.99	618.8	0.166703
87244_87264-	KF297339.1:87244-87264	3691.56	3301.54	0.894347
214056_214076-	KF297339.1:214056-214076	3676.97	3390.07	0.921975
157532_157552-	KF297339.1:157532-157552	3664.32	4208.79	1.14859
151234_151254-	KF297339.1:151234-151254	3664.32	4144.06	1.13092
94223_94243-	KF297339.1:94223-94243	3637.07	4303.04	1.1831
27188_27208+	KF297339.1:27188-27208	3634.15	1699.32	0.467597
9305_9325-	KF297339.1:9305-9325	3594.26	203.728	0.0566815
136554_136574+	KF297339.1:136554-136574	3531.02	2571.35	0.728219
94036_94056+	KF297339.1:94036-94056	3505.72	3845.13	1.09682
94597_94617+	KF297339.1:94597-94617	3498.91	3694.71	1.05596
94880_94900-	KF297339.1:94880-94900	3493.07	3428.15	0.981415
41728_41748+	KF297339.1:41728-41748	3474.58	2984.52	0.858958
144432_144452+	KF297339.1:144432-144452	3453.18	3346.28	0.969044
103902_103922+	KF297339.1:103902-103922	3425.93	3349.14	0.977584
2331_2351-	KF297339.1:2331-2351	3417.18	3446.24	1.00851
44742_44762+	KF297339.1:44742-44762	3387.99	3032.12	0.894962
116828_116848+	KF297339.1:116828-116848	3344.2	3825.14	1.14381
49796_49816-	KF297339.1:49796-49816	3326.69	3219.66	0.967829
94752_94772+	KF297339.1:94752-94772	3296.52	3089.24	0.93712
98177_98197+	KF297339.1:98177-98197	3258.58	4062.18	1.24661
176589_176609+	KF297339.1:176589-176609	3250.79	77.112	0.023721
95160_95180-	KF297339.1:95160-95180	3231.33	3923.19	1.21411
139228_139248-	KF297339.1:139228-139248	3226.47	4145.96	1.28498
93827_93847+	KF297339.1:93827-93847	3170.03	4473.45	1.41117
30718_30738-	KF297339.1:30718-30738	3170.03	3252.98	1.02617
7233_7253-	KF297339.1:7233-7253	3077.6	825.384	0.268191
94818_94838+	KF297339.1:94818-94838	3055.22	2693.21	0.88151
9451_9471-	KF297339.1:9451-9471	3015.33	2976.9	0.987257
27292_27312+	KF297339.1:27292-27312	3014.35	900.592	0.298768
94962_94982+	KF297339.1:94962-94982	3006.57	2910.26	0.967968
81683_81703-	KF297339.1:81683-81703	3005.6	2995.94	0.996788
144655_144675+	KF297339.1:144655-144675	2974.46	2647.51	0.890081
95668_95688+	KF297339.1:95668-95688	2973.49	3784.2	1.27265
10818_10838-	KF297339.1:10818-10838	2967.65	119.952	0.0404199
94300_94320-	KF297339.1:94300-94320	2948.19	3116.85	1.05721
154534_154554-	KF297339.1:154534-154554	2947.22	3431.01	1.16415
4630_4650-	KF297339.1:4630-4650	2947.22	1488.93	0.505198
94221_94241+	KF297339.1:94221-94241	2927.76	3003.56	1.02589
128773_128793+	KF297339.1:128773-128793	2874.24	2924.54	1.0175
4591_4611-	KF297339.1:4591-4611	2874.24	1331.85	0.463374
25175_25195-	KF297339.1:25175-25195	2870.35	3434.82	1.19665
123530_123550-	KF297339.1:123530-123550	2853.81	2823.63	0.989426
93621_93641+	KF297339.1:93621-93641	2823.65	3246.32	1.14969
226684_226704-	KF297339.1:226684-226704	2821.7	2264.81	0.80264
128725_128745-	KF297339.1:128725-128745	2805.16	2821.73	1.00591
4536_4556-	KF297339.1:4536-4556	2790.56	1197.62	0.429166
219059_219079-	KF297339.1:219059-219079	2789.59	2870.28	1.02893
71333_71353-	KF297339.1:71333-71353	2788.62	2767.46	0.992414
214880_214900-	KF297339.1:214880-214900	2777.91	5355	1.9277
172120_172140-	KF297339.1:172120-172140	2749.7	2567.54	0.933755
113288_113308+	KF297339.1:113288-113308	2734.13	3492.89	1.27751
60925_60945-	KF297339.1:60925-60945	2722.45	2661.79	0.977718
94013_94033+	KF297339.1:94013-94033	2719.53	2920.74	1.07398
95438_95458-	KF297339.1:95438-95458	2706.89	3656.63	1.35086
94245_94265+	KF297339.1:94245-94265	2702.02	2896.94	1.07214
26806_26826-	KF297339.1:26806-26826	2678.67	4840.92	1.80721
125014_125034+	KF297339.1:125014-125034	2660.18	2071.55	0.778726
71227_71247-	KF297339.1:71227-71247	2630.99	3186.34	1.21108
97112_97132-	KF297339.1:97112-97132	2623.21	2373.34	0.904746
37625_37645-	KF297339.1:37625-37645	2582.34	2756.99	1.06763
94601_94621-	KF297339.1:94601-94621	2576.5	2940.73	1.14136
46010_46030+	KF297339.1:46010-46030	2567.75	2583.73	1.00622
95224_95244-	KF297339.1:95224-95244	2563.86	3537.63	1.37981
109990_110010+	KF297339.1:109990-110010	2552.18	2360.96	0.925076
124942_124962-	KF297339.1:124942-124962	2546.34	3193.96	1.25433
117111_117131+	KF297339.1:117111-117131	2544.39	2662.74	1.04651
57089_57109-	KF297339.1:57089-57109	2542.45	2660.84	1.04657
15466_15486+	KF297339.1:15466-15486	2534.66	4774.28	1.88359
71252_71272-	KF297339.1:71252-71272	2512.29	2944.54	1.17205
116650_116670+	KF297339.1:116650-116670	2504.5	2384.76	0.952189
128778_128798-	KF297339.1:128778-128798	2492.83	2658.94	1.06664
94509_94529-	KF297339.1:94509-94529	2487.96	2383.81	0.958137
10441_10461-	KF297339.1:10441-10461	2486.99	2139.14	0.860134
23976_23996-	KF297339.1:23976-23996	2473.37	2223.87	0.899128
2142_2162-	KF297339.1:2142-2162	2460.72	2147.71	0.872799
128810_128830-	KF297339.1:128810-128830	2449.04	2716.06	1.10903
106850_106870+	KF297339.1:106850-106870	2446.12	2020.14	0.825856
57040_57060-	KF297339.1:57040-57060	2434.45	2221.97	0.91272
160924_160944-	KF297339.1:160924-160944	2432.5	1470.84	0.604662
136520_136540+	KF297339.1:136520-136540	2427.63	1774.53	0.73097
194877_194897-	KF297339.1:194877-194897	2426.66	3093.05	1.27461
10698_10718+	KF297339.1:10698-10718	2421.8	120.904	0.0499233
134306_134326+	KF297339.1:134306-134326	2376.07	1573.66	0.662295
2017_2037+	KF297339.1:2017-2037	2358.55	1807.85	0.766508
17357_17377+	KF297339.1:17357-17377	2341.04	5952.86	2.54283
93988_94008+	KF297339.1:93988-94008	2315.74	2748.42	1.18684
144457_144477+	KF297339.1:144457-144477	2312.82	2075.36	0.897328
94529_94549-	KF297339.1:94529-94549	2293.36	2372.38	1.03446
93755_93775+	KF297339.1:93755-93775	2291.41	2785.55	1.21565
51576_51596-	KF297339.1:51576-51596	2242.76	2705.58	1.20636
106834_106854-	KF297339.1:106834-106854	2237.9	2278.14	1.01798
9292_9312+	KF297339.1:9292-9312	2235.95	844.424	0.377657
124614_124634-	KF297339.1:124614-124634	2232.06	1988.73	0.890982
27213_27233+	KF297339.1:27213-27233	2226.22	929.152	0.417367
95541_95561+	KF297339.1:95541-95561	2213.57	1963.98	0.887242
15452_15472-	KF297339.1:15452-15472	2188.28	6910.57	3.158
108154_108174-	KF297339.1:108154-108174	2141.57	1814.51	0.84728
125942_125962+	KF297339.1:125942-125962	2129.9	1658.38	0.778622
37497_37517-	KF297339.1:37497-37517	2098.76	2170.56	1.03421
54013_54033+	KF297339.1:54013-54033	2096.82	2257.19	1.07649
110832_110852+	KF297339.1:110832-110852	2080.27	1555.57	0.747771
94987_95007+	KF297339.1:94987-95007	2078.33	1379.45	0.66373
96681_96701-	KF297339.1:96681-96701	2077.36	3184.44	1.53293
131425_131445+	KF297339.1:131425-131445	2075.41	1477.5	0.71191
96709_96729-	KF297339.1:96709-96729	2072.49	2595.15	1.25219
29994_30014+	KF297339.1:29994-30014	2072.49	1000.55	0.482778
93862_93882+	KF297339.1:93862-93882	2069.57	2529.46	1.22222
27079_27099+	KF297339.1:27079-27099	2068.6	1257.59	0.607944
86578_86598-	KF297339.1:86578-86598	2049.14	2408.56	1.1754
95606_95626+	KF297339.1:95606-95626	2047.19	2413.32	1.17884
160826_160846-	KF297339.1:160826-160846	2046.22	5454.96	2.66587
106862_106882-	KF297339.1:106862-106882	2045.25	2280.99	1.11527
42976_42996-	KF297339.1:42976-42996	2044.27	1719.31	0.841038
25822_25842-	KF297339.1:25822-25842	2042.33	2162.94	1.05906
224290_224310-	KF297339.1:224290-224310	2031.62	2403.8	1.18319
52081_52101-	KF297339.1:52081-52101	2031.62	2375.24	1.16913
37792_37812-	KF297339.1:37792-37812	2022.87	2446.64	1.20949
97081_97101+	KF297339.1:97081-97101	2012.16	1993.49	0.990718
95575_95595-	KF297339.1:95575-95595	1986.87	1775.48	0.893608
111767_111787-	KF297339.1:111767-111787	1986.87	1665.05	0.838027
9182_9202+	KF297339.1:9182-9202	1984.92	66.64	0.0335731
57146_57166-	KF297339.1:57146-57166	1979.08	2079.17	1.05057
128705_128725-	KF297339.1:128705-128725	1971.3	1985.87	1.00739
7244_7264+	KF297339.1:7244-7264	1953.78	302.736	0.154949
94638_94658+	KF297339.1:94638-94658	1946	2473.3	1.27096
25713_25733-	KF297339.1:25713-25733	1942.11	2177.22	1.12106
91040_91060-	KF297339.1:91040-91060	1937.24	2181.98	1.12633
169788_169808+	KF297339.1:169788-169808	1928.49	2125.82	1.10232
23579_23599+	KF297339.1:23579-23599	1920.7	3127.32	1.62822
216401_216421-	KF297339.1:216401-216421	1919.73	1937.32	1.00916
17484_17504+	KF297339.1:17484-17504	1918.76	2638.94	1.37534
43536_43556-	KF297339.1:43536-43556	1915.84	2089.64	1.09072
164311_164331+	KF297339.1:164311-164331	1890.54	1691.7	0.894826
125531_125551+	KF297339.1:125531-125551	1873.02	1814.51	0.96876
73827_73847-	KF297339.1:73827-73847	1866.21	1797.38	0.963114
77136_77156+	KF297339.1:77136-77156	1864.27	2069.65	1.11017
57019_57039-	KF297339.1:57019-57039	1851.62	1521.3	0.821603
105121_105141+	KF297339.1:105121-105141	1825.35	1401.34	0.767713
94343_94363-	KF297339.1:94343-94363	1811.73	1850.69	1.02151
176917_176937-	KF297339.1:176917-176937	1804.91	252.28	0.139774
7095_7115-	KF297339.1:7095-7115	1803.94	537.88	0.298169
128754_128774-	KF297339.1:128754-128774	1791.29	1923.99	1.07408
55362_55382-	KF297339.1:55362-55382	1784.48	1824.03	1.02216
216808_216828-	KF297339.1:216808-216828	1775.72	1720.26	0.968767
94244_94264-	KF297339.1:94244-94264	1772.81	2153.42	1.2147
161016_161036+	KF297339.1:161016-161036	1770.86	835.856	0.472006
94286_94306+	KF297339.1:94286-94306	1768.91	1960.17	1.10812
71272_71292-	KF297339.1:71272-71292	1755.29	2082.98	1.18668
95408_95428-	KF297339.1:95408-95428	1745.56	2212.45	1.26747
2783_2803+	KF297339.1:2783-2803	1745.56	1254.74	0.718815
174183_174203+	KF297339.1:174183-174203	1731.94	685.44	0.395764
109826_109846-	KF297339.1:109826-109846	1728.05	1648.86	0.954177
160792_160812-	KF297339.1:160792-160812	1726.1	3318.67	1.92264
93929_93949-	KF297339.1:93929-93949	1720.26	1488.93	0.865523
113375_113395+	KF297339.1:113375-113395	1716.37	1500.35	0.874142
27168_27188+	KF297339.1:27168-27188	1716.37	860.608	0.501411
37691_37711-	KF297339.1:37691-37711	1706.64	1943.03	1.13851
7294_7314-	KF297339.1:7294-7314	1700.8	475.048	0.279308
20815_20835+	KF297339.1:20815-20835	1694.97	2044.9	1.20645
94154_94174-	KF297339.1:94154-94174	1692.05	1674.57	0.98967
106922_106942-	KF297339.1:106922-106942	1684.26	2113.44	1.25482
179742_179762-	KF297339.1:179742-179762	1682.32	1143.35	0.679629
113437_113457-	KF297339.1:113437-113457	1675.51	1844.98	1.10115
7029_7049-	KF297339.1:7029-7049	1671.61	538.832	0.322342
172167_172187-	KF297339.1:172167-172187	1668.69	1775.48	1.06399
6210_6230-	KF297339.1:6210-6230	1661.88	1775.48	1.06835
73545_73565-	KF297339.1:73545-73565	1660.91	1497.5	0.901611
69135_69155-	KF297339.1:69135-69155	1659.94	2150.57	1.29557
95944_95964+	KF297339.1:95944-95964	1659.94	1693.61	1.02028
40872_40892+	KF297339.1:40872-40892	1654.1	1191.9	0.720576
39823_39843+	KF297339.1:39823-39843	1652.15	1799.28	1.08905
37519_37539-	KF297339.1:37519-37539	1646.32	1745.97	1.06053
54038_54058-	KF297339.1:54038-54058	1642.42	1759.3	1.07116
94879_94899+	KF297339.1:94879-94899	1637.56	1591.74	0.972022
116534_116554+	KF297339.1:116534-116554	1636.59	1793.57	1.09592
94661_94681-	KF297339.1:94661-94681	1632.69	1309.95	0.802325
37446_37466-	KF297339.1:37446-37466	1625.88	1738.35	1.06917
94936_94956+	KF297339.1:94936-94956	1624.91	1740.26	1.07099
106224_106244+	KF297339.1:106224-106244	1623.94	1156.68	0.712269
234215_234235+	KF297339.1:234215-234235	1616.15	1506.06	0.931882
34936_34956-	KF297339.1:34936-34956	1614.21	1743.11	1.07986
94191_94211-	KF297339.1:94191-94211	1612.26	2003.01	1.24236
115672_115692+	KF297339.1:115672-115692	1593.77	1394.68	0.87508
2918_2938-	KF297339.1:2918-2938	1589.88	264.656	0.166463
15259_15279+	KF297339.1:15259-15279	1577.23	2558.98	1.62245
50628_50648+	KF297339.1:50628-50648	1577.23	1839.26	1.16613
94860_94880-	KF297339.1:94860-94880	1576.26	1573.66	0.998348
11448_11468+	KF297339.1:11448-11468	1573.34	1576.51	1.00202
116854_116874+	KF297339.1:116854-116874	1569.45	1649.82	1.05121
174334_174354+	KF297339.1:174334-174354	1569.45	142.8	0.0909873
115649_115669+	KF297339.1:115649-115669	1556.8	1309.95	0.841439
96249_96269+	KF297339.1:96249-96269	1553.88	1566.99	1.00844
156811_156831-	KF297339.1:156811-156831	1545.12	693.056	0.448544
76124_76144-	KF297339.1:76124-76144	1541.23	511.224	0.331698
128631_128651-	KF297339.1:128631-128651	1536.37	1869.73	1.21698
46032_46052+	KF297339.1:46032-46052	1518.85	1557.47	1.02543
103016_103036+	KF297339.1:103016-103036	1516.91	1601.26	1.05561
121523_121543-	KF297339.1:121523-121543	1514.96	149.464	0.0986586
24873_24893-	KF297339.1:24873-24893	1501.34	1494.64	0.995538
63822_63842+	KF297339.1:63822-63842	1499.39	1414.67	0.943496
144056_144076+	KF297339.1:144056-144076	1495.5	1688.85	1.12929
37366_37386-	KF297339.1:37366-37386	1487.72	1566.99	1.05329
106014_106034-	KF297339.1:106014-106034	1483.83	1742.16	1.1741
144675_144695+	KF297339.1:144675-144695	1480.91	1250.93	0.844705
157939_157959+	KF297339.1:157939-157959	1479.93	1374.69	0.928885
168365_168385+	KF297339.1:168365-168385	1477.01	1609.83	1.08992
6536_6556-	KF297339.1:6536-6556	1469.23	1329.94	0.905198
13976_13996+	KF297339.1:13976-13996	1468.26	1691.7	1.15219
95098_95118-	KF297339.1:95098-95118	1468.26	1618.4	1.10226
22880_22900+	KF297339.1:22880-22900	1457.55	1533.67	1.05222
226657_226677-	KF297339.1:226657-226677	1457.55	1211.9	0.831459
95133_95153+	KF297339.1:95133-95153	1455.61	1626.97	1.11772
25674_25694-	KF297339.1:25674-25694	1445.88	1589.84	1.09957
123460_123480-	KF297339.1:123460-123480	1434.2	1628.87	1.13573
211684_211704-	KF297339.1:211684-211704	1433.23	1367.07	0.953841
56676_56696-	KF297339.1:56676-56696	1431.28	1396.58	0.975757
106252_106272-	KF297339.1:106252-106272	1429.34	1107.18	0.774608
42955_42975-	KF297339.1:42955-42975	1428.36	1137.64	0.796464
106744_106764-	KF297339.1:106744-106764	1422.53	1354.7	0.952317
7002_7022-	KF297339.1:7002-7022	1419.61	918.68	0.647137
96392_96412-	KF297339.1:96392-96412	1417.66	1511.78	1.06639
94342_94362+	KF297339.1:94342-94362	1416.69	1437.52	1.0147
123493_123513-	KF297339.1:123493-123513	1415.71	1475.6	1.0423
53557_53577+	KF297339.1:53557-53577	1414.74	1390.87	0.983128
11065_11085-	KF297339.1:11065-11085	1408.9	1132.88	0.804086
4451_4471-	KF297339.1:4451-4471	1400.15	927.248	0.66225
27073_27093-	KF297339.1:27073-27093	1391.39	446.488	0.320893
15492_15512+	KF297339.1:15492-15512	1389.44	3042.59	2.18979
44561_44581+	KF297339.1:44561-44581	1385.55	1253.78	0.904899
27101_27121+	KF297339.1:27101-27121	1380.69	732.088	0.530235
146815_146835-	KF297339.1:146815-146835	1379.71	1340.42	0.971517
11805_11825+	KF297339.1:11805-11825	1369.01	1466.08	1.0709
16713_16733-	KF297339.1:16713-16733	1360.25	1637.44	1.20378
135036_135056+	KF297339.1:135036-135056	1355.39	1397.54	1.0311
74531_74551-	KF297339.1:74531-74551	1355.39	1049.1	0.774024
10478_10498+	KF297339.1:10478-10498	1349.55	235.144	0.174239
27799_27819+	KF297339.1:27799-27819	1345.66	1502.26	1.11637
13019_13039+	KF297339.1:13019-13039	1345.66	279.888	0.207993
84355_84375-	KF297339.1:84355-84375	1344.69	1368.98	1.01806
37566_37586-	KF297339.1:37566-37586	1342.74	1602.22	1.19324
220178_220198+	KF297339.1:220178-220198	1342.74	1216.66	0.906099
71002_71022-	KF297339.1:71002-71022	1331.06	1111.94	0.835374
98065_98085-	KF297339.1:98065-98085	1327.17	1426.1	1.07454
94840_94860+	KF297339.1:94840-94860	1325.23	1111.94	0.839054
94772_94792+	KF297339.1:94772-94792	1324.25	1515.58	1.14448
117821_117841-	KF297339.1:117821-117841	1324.25	1482.26	1.11932
161053_161073-	KF297339.1:161053-161073	1324.25	1383.26	1.04456
73773_73793-	KF297339.1:73773-73793	1292.14	1185.24	0.917266
30041_30061+	KF297339.1:30041-30061	1288.25	842.52	0.654002
4556_4576-	KF297339.1:4556-4576	1283.39	528.36	0.411692
52653_52673-	KF297339.1:52653-52673	1274.63	1475.6	1.15767
116586_116606+	KF297339.1:116586-116606	1274.63	1352.79	1.06132
128458_128478+	KF297339.1:128458-128478	1269.76	1288.06	1.01441
12525_12545-	KF297339.1:12525-12545	1269.76	1207.14	0.950677
105920_105940+	KF297339.1:105920-105940	1269.76	936.768	0.737749
37645_37665-	KF297339.1:37645-37665	1264.9	1486.07	1.17485
73795_73815-	KF297339.1:73795-73815	1261.01	1231.89	0.976907
108124_108144-	KF297339.1:108124-108144	1253.22	1180.48	0.941955
56536_56556-	KF297339.1:56536-56556	1247.39	1278.54	1.02497
71199_71219-	KF297339.1:71199-71219	1242.52	1357.55	1.09258
94983_95003-	KF297339.1:94983-95003	1241.55	1179.53	0.950046
165017_165037-	KF297339.1:165017-165037	1240.58	1146.21	0.923933
21451_21471+	KF297339.1:21451-21471	1237.66	1191.9	0.963033
97041_97061+	KF297339.1:97041-97061	1236.68	1300.43	1.05155
60898_60918-	KF297339.1:60898-60918	1229.87	1293.77	1.05195
30139_30159+	KF297339.1:30139-30159	1228.9	700.672	0.570162
56498_56518-	KF297339.1:56498-56518	1222.09	1137.64	0.930899
180494_180514-	KF297339.1:180494-180514	1221.12	37.128	0.030405
42878_42898-	KF297339.1:42878-42898	1191.92	1013.88	0.850624
10880_10900+	KF297339.1:10880-10900	1188.03	254.184	0.213954
116015_116035+	KF297339.1:116015-116035	1186.09	889.168	0.749665
92975_92995+	KF297339.1:92975-92995	1183.17	1828.79	1.54567
20870_20890+	KF297339.1:20870-20890	1176.36	1100.51	0.935526
170985_171005-	KF297339.1:170985-171005	1175.38	859.656	0.731383
171051_171071-	KF297339.1:171051-171071	1173.44	1054.82	0.898911
136601_136621+	KF297339.1:136601-136621	1173.44	950.096	0.809669
136574_136594+	KF297339.1:136574-136594	1171.49	911.064	0.777695
7253_7273-	KF297339.1:7253-7273	1171.49	321.776	0.274672
71147_71167-	KF297339.1:71147-71167	1169.55	1173.82	1.00365
197034_197054+	KF297339.1:197034-197054	1167.6	881.552	0.755012
63842_63862+	KF297339.1:63842-63862	1166.63	1190	1.02003
231636_231656-	KF297339.1:231636-231656	1165.65	1170.96	1.00455
226386_226406-	KF297339.1:226386-226406	1163.71	894.88	0.76899
37543_37563-	KF297339.1:37543-37563	1162.73	1292.82	1.11188
56889_56909+	KF297339.1:56889-56909	1152.03	1176.67	1.02139
37466_37486-	KF297339.1:37466-37486	1150.09	1153.82	1.00325
121983_122003-	KF297339.1:121983-122003	1147.17	902.496	0.786717
211664_211684-	KF297339.1:211664-211684	1145.22	1024.35	0.894458
71306_71326-	KF297339.1:71306-71326	1143.27	1115.74	0.975919
179498_179518-	KF297339.1:179498-179518	1142.3	900.592	0.788401
48085_48105-	KF297339.1:48085-48105	1140.36	1270.92	1.11449
101509_101529-	KF297339.1:101509-101529	1134.52	866.32	0.763602
97984_98004+	KF297339.1:97984-98004	1133.55	1195.71	1.05484
94368_94388+	KF297339.1:94368-94388	1133.55	1102.42	0.972538
72323_72343+	KF297339.1:72323-72343	1132.57	846.328	0.747262
168511_168531-	KF297339.1:168511-168531	1126.73	1212.85	1.07643
42209_42229+	KF297339.1:42209-42229	1123.82	1095.75	0.975029
146780_146800-	KF297339.1:146780-146800	1117.98	974.848	0.871975
30076_30096+	KF297339.1:30076-30096	1116.03	625.464	0.560436
4516_4536-	KF297339.1:4516-4536	1114.09	636.888	0.571669
25789_25809-	KF297339.1:25789-25809	1106.3	1263.3	1.14192
22345_22365+	KF297339.1:22345-22365	1103.38	863.464	0.782561
138393_138413+	KF297339.1:138393-138413	1102.41	1106.22	1.00346
56645_56665-	KF297339.1:56645-56665	1101.44	1205.23	1.09424
14669_14689+	KF297339.1:14669-14689	1094.62	1379.45	1.2602
56953_56973-	KF297339.1:56953-56973	1094.62	1086.23	0.992333
224787_224807-	KF297339.1:224787-224807	1093.65	957.712	0.875701
226028_226048-	KF297339.1:226028-226048	1093.65	540.736	0.494432
71089_71109+	KF297339.1:71089-71109	1091.71	1005.31	0.920863
107158_107178-	KF297339.1:107158-107178	1091.71	886.312	0.81186
128608_128628-	KF297339.1:128608-128628	1085.87	1276.63	1.17568
20912_20932+	KF297339.1:20912-20932	1078.08	966.28	0.896294
139187_139207-	KF297339.1:139187-139207	1077.11	1014.83	0.94218
171024_171044-	KF297339.1:171024-171044	1074.19	893.928	0.832186
73686_73706-	KF297339.1:73686-73706	1072.25	992.936	0.926034
37419_37439-	KF297339.1:37419-37439	1068.35	1171.91	1.09693
160886_160906-	KF297339.1:160886-160906	1068.35	834.904	0.781486
24686_24706+	KF297339.1:24686-24706	1065.43	1133.83	1.0642
122219_122239+	KF297339.1:122219-122239	1062.52	443.632	0.41753
119673_119693-	KF297339.1:119673-119693	1059.6	1020.54	0.963144
91831_91851-	KF297339.1:91831-91851	1058.62	1190.95	1.125
116680_116700+	KF297339.1:116680-116700	1054.73	1220.46	1.15713
27322_27342+	KF297339.1:27322-27342	1054.73	398.888	0.378189
117076_117096+	KF297339.1:117076-117096	1053.76	1130.02	1.07237
73743_73763-	KF297339.1:73743-73763	1053.76	1068.14	1.01365
140134_140154+	KF297339.1:140134-140154	1051.81	747.32	0.710507
27259_27279+	KF297339.1:27259-27279	1048.89	501.704	0.478317
37603_37623-	KF297339.1:37603-37623	1043.06	1366.12	1.30973
144804_144824+	KF297339.1:144804-144824	1042.08	918.68	0.88158
144851_144871+	KF297339.1:144851-144871	1042.08	844.424	0.810323
97062_97082-	KF297339.1:97062-97082	1035.27	952.952	0.920485
176462_176482+	KF297339.1:176462-176482	1035.27	51.408	0.0496565
211634_211654-	KF297339.1:211634-211654	1032.35	927.248	0.898189
96012_96032-	KF297339.1:96012-96032	1028.46	892.024	0.867339
71106_71126-	KF297339.1:71106-71126	1024.57	1050.06	1.02488
7075_7095-	KF297339.1:7075-7095	1021.65	372.232	0.364344
96637_96657-	KF297339.1:96637-96657	1019.7	1094.8	1.07364
55075_55095-	KF297339.1:55075-55095	1019.7	1045.3	1.0251
1097_1117+	KF297339.1:1097-1117	1018.73	852.04	0.836374
48296_48316-	KF297339.1:48296-48316	1014.84	1033.87	1.01875
33780_33800-	KF297339.1:33780-33800	1014.84	1024.35	1.00937
118105_118125-	KF297339.1:118105-118125	1014.84	1013.88	0.999055
130710_130730-	KF297339.1:130710-130730	1014.84	881.552	0.868662
94126_94146+	KF297339.1:94126-94146	1013.87	1019.59	1.00565
12298_12318+	KF297339.1:12298-12318	1012.89	1017.69	1.00473
106808_106828-	KF297339.1:106808-106828	1009	1007.22	0.998231
226784_226804+	KF297339.1:226784-226804	1009	978.656	0.969926
30163_30183+	KF297339.1:30163-30183	1009	557.872	0.552895
37339_37359-	KF297339.1:37339-37359	1007.05	1201.42	1.19301
211283_211303-	KF297339.1:211283-211303	1006.08	2407.61	2.39305
4693_4713-	KF297339.1:4693-4713	1001.22	479.808	0.479225
128795_128815+	KF297339.1:128795-128815	1000.24	683.536	0.683369
224964_224984+	KF297339.1:224964-224984	997.325	951.048	0.953599
7197_7217-	KF297339.1:7197-7217	994.406	218.008	0.219234
56463_56483-	KF297339.1:56463-56483	988.568	926.296	0.937008
116736_116756+	KF297339.1:116736-116756	985.649	940.576	0.954271
124594_124614-	KF297339.1:124594-124614	981.757	896.784	0.913448
229641_229661+	KF297339.1:229641-229661	978.838	529.312	0.540755
136480_136500+	KF297339.1:136480-136500	976.892	694.008	0.710424
27890_27910+	KF297339.1:27890-27910	973	1018.64	1.04691
110852_110872+	KF297339.1:110852-110872	973	747.32	0.768058
211544_211564+	KF297339.1:211544-211564	970.081	1058.62	1.09127
165978_165998-	KF297339.1:165978-165998	967.162	881.552	0.911483
225774_225794-	KF297339.1:225774-225794	967.162	616.896	0.637841
10650_10670-	KF297339.1:10650-10670	966.189	613.088	0.634543
119646_119666-	KF297339.1:119646-119666	953.54	963.424	1.01037
128530_128550-	KF297339.1:128530-128550	952.567	968.184	1.01639
194829_194849-	KF297339.1:194829-194849	952.567	936.768	0.983414
231335_231355-	KF297339.1:231335-231355	951.594	1016.74	1.06846
122546_122566+	KF297339.1:122546-122566	951.594	741.608	0.779332
95954_95974-	KF297339.1:95954-95974	949.648	1026.26	1.08067
168880_168900+	KF297339.1:168880-168900	949.648	912.968	0.961375
7347_7367-	KF297339.1:7347-7367	948.675	235.144	0.247866
227893_227913+	KF297339.1:227893-227913	947.702	863.464	0.911113
174218_174238-	KF297339.1:174218-174238	944.783	15581.4	16.492
4473_4493-	KF297339.1:4473-4493	941.864	663.544	0.704501
53674_53694+	KF297339.1:53674-53694	939.918	1229.03	1.30759
93995_94015-	KF297339.1:93995-94015	938.945	1090.99	1.16193
168397_168417+	KF297339.1:168397-168417	937.972	1142.4	1.21795
212393_212413-	KF297339.1:212393-212413	936.999	969.136	1.0343
35693_35713-	KF297339.1:35693-35713	930.188	947.24	1.01833
7162_7182-	KF297339.1:7162-7182	928.242	222.768	0.239989
93803_93823+	KF297339.1:93803-93823	927.269	1139.54	1.22892
26382_26402-	KF297339.1:26382-26402	927.269	1044.34	1.12626
73438_73458-	KF297339.1:73438-73458	925.323	818.72	0.884794
95326_95346-	KF297339.1:95326-95346	924.35	941.528	1.01858
176819_176839+	KF297339.1:176819-176839	924.35	218.008	0.23585
117366_117386+	KF297339.1:117366-117386	922.404	792.064	0.858695
231317_231337+	KF297339.1:231317-231337	920.458	892.024	0.969109
84250_84270-	KF297339.1:84250-84270	920.458	747.32	0.8119
1171_1191+	KF297339.1:1171-1191	915.593	733.04	0.800618
160618_160638+	KF297339.1:160618-160638	915.593	49.504	0.0540677
169072_169092-	KF297339.1:169072-169092	914.62	1073.86	1.1741
94315_94335+	KF297339.1:94315-94335	913.647	968.184	1.05969
226633_226653-	KF297339.1:226633-226653	913.647	807.296	0.883597
66381_66401+	KF297339.1:66381-66401	913.647	790.16	0.864842
15105_15125+	KF297339.1:15105-15125	908.782	912.968	1.00461
128582_128602-	KF297339.1:128582-128602	907.809	1023.4	1.12733
144883_144903+	KF297339.1:144883-144903	900.998	902.496	1.00166
229311_229331+	KF297339.1:229311-229331	896.133	532.168	0.593849
26362_26382-	KF297339.1:26362-26382	892.241	814.912	0.913332
54685_54705-	KF297339.1:54685-54705	888.349	910.112	1.0245
121953_121973-	KF297339.1:121953-121973	886.403	267.512	0.301795
71178_71198-	KF297339.1:71178-71198	879.592	874.888	0.994652
60890_60910+	KF297339.1:60890-60910	878.619	961.52	1.09435
107481_107501-	KF297339.1:107481-107501	877.646	722.568	0.823302
106226_106246-	KF297339.1:106226-106246	874.727	608.328	0.695449
134955_134975-	KF297339.1:134955-134975	871.808	814.912	0.934738
7273_7293-	KF297339.1:7273-7293	871.808	203.728	0.233684
42922_42942-	KF297339.1:42922-42942	870.835	747.32	0.858165
96908_96928-	KF297339.1:96908-96928	867.916	895.832	1.03216
8629_8649+	KF297339.1:8629-8649	867.916	747.32	0.861051
55763_55783-	KF297339.1:55763-55783	860.132	770.168	0.895407
56196_56216-	KF297339.1:56196-56216	858.186	686.392	0.799817
169735_169755-	KF297339.1:169735-169755	857.213	861.56	1.00507
107264_107284-	KF297339.1:107264-107284	856.24	740.656	0.86501
94079_94099+	KF297339.1:94079-94099	854.294	952.952	1.11548
115620_115640+	KF297339.1:115620-115640	853.321	823.48	0.96503
160953_160973+	KF297339.1:160953-160973	850.402	871.08	1.02432
25917_25937-	KF297339.1:25917-25937	847.483	1071	1.26374
144597_144617+	KF297339.1:144597-144617	846.51	836.808	0.988539
113315_113335+	KF297339.1:113315-113335	845.537	736.848	0.871456
161055_161075+	KF297339.1:161055-161075	845.537	448.392	0.530304
117874_117894+	KF297339.1:117874-117894	843.591	655.928	0.777543
116892_116912+	KF297339.1:116892-116912	841.645	876.792	1.04176
73278_73298+	KF297339.1:73278-73298	839.699	783.496	0.933068
112132_112152+	KF297339.1:112132-112152	838.726	121.856	0.145287
163316_163336-	KF297339.1:163316-163336	836.78	403.648	0.482382
96326_96346+	KF297339.1:96326-96346	835.807	1181.43	1.41352
164362_164382+	KF297339.1:164362-164382	833.861	781.592	0.937317
26976_26996-	KF297339.1:26976-26996	832.888	834.904	1.00242
117206_117226+	KF297339.1:117206-117226	831.915	890.12	1.06997
49690_49710+	KF297339.1:49690-49710	828.996	928.2	1.11967
6073_6093-	KF297339.1:6073-6093	824.131	515.984	0.626095
108221_108241-	KF297339.1:108221-108241	823.158	832.048	1.0108
97491_97511-	KF297339.1:97491-97511	822.185	867.272	1.05484
94037_94057-	KF297339.1:94037-94057	822.185	727.328	0.884628
37150_37170-	KF297339.1:37150-37170	820.239	843.472	1.02832
92955_92975+	KF297339.1:92955-92975	818.293	1469.89	1.79629
34715_34735+	KF297339.1:34715-34735	818.293	832.048	1.01681
162549_162569-	KF297339.1:162549-162569	818.293	679.728	0.830666
96057_96077+	KF297339.1:96057-96077	816.347	1254.74	1.53701
84335_84355-	KF297339.1:84335-84355	814.401	811.104	0.995952
5475_5495+	KF297339.1:5475-5495	814.401	783.496	0.962052
81537_81557-	KF297339.1:81537-81557	813.428	779.688	0.958521
121916_121936-	KF297339.1:121916-121936	811.482	272.272	0.335524
172233_172253+	KF297339.1:172233-172253	808.563	746.368	0.92308
26342_26362-	KF297339.1:26342-26362	804.671	847.28	1.05295
63872_63892+	KF297339.1:63872-63892	804.671	797.776	0.991431
119379_119399-	KF297339.1:119379-119399	802.725	740.656	0.922677
94056_94076+	KF297339.1:94056-94076	801.752	801.584	0.99979
99316_99336+	KF297339.1:99316-99336	800.779	849.184	1.06045
172415_172435-	KF297339.1:172415-172435	799.806	697.816	0.872482
224256_224276+	KF297339.1:224256-224276	797.86	767.312	0.961713
6571_6591-	KF297339.1:6571-6591	797.86	608.328	0.76245
20892_20912+	KF297339.1:20892-20912	796.887	737.8	0.925853
6869_6889-	KF297339.1:6869-6889	796.887	226.576	0.284326
97916_97936-	KF297339.1:97916-97936	792.995	763.504	0.962811
97947_97967+	KF297339.1:97947-97967	792.022	998.648	1.26088
26105_26125+	KF297339.1:26105-26125	790.076	855.848	1.08325
117158_117178+	KF297339.1:117158-117178	787.157	773.024	0.982046
27356_27376+	KF297339.1:27356-27376	787.157	451.248	0.573263
96376_96396+	KF297339.1:96376-96396	786.184	1164.3	1.48095
227344_227364+	KF297339.1:227344-227364	781.319	773.976	0.990602
11137_11157+	KF297339.1:11137-11157	773.535	636.888	0.823347
175084_175104+	KF297339.1:175084-175104	772.562	647.36	0.837939
11351_11371+	KF297339.1:11351-11371	771.589	729.232	0.945104
139163_139183-	KF297339.1:139163-139183	769.643	792.064	1.02913
95976_95996+	KF297339.1:95976-95996	769.643	709.24	0.921518
2685_2705-	KF297339.1:2685-2705	768.67	643.552	0.837228
230197_230217+	KF297339.1:230197-230217	768.67	64.736	0.0842182
96400_96420+	KF297339.1:96400-96420	764.778	1006.26	1.31576
98067_98087+	KF297339.1:98067-98087	763.805	1218.56	1.59538
13618_13638+	KF297339.1:13618-13638	763.805	786.352	1.02952
95153_95173+	KF297339.1:95153-95173	761.859	848.232	1.11337
30306_30326+	KF297339.1:30306-30326	761.859	411.264	0.539816
105143_105163+	KF297339.1:105143-105163	761.859	272.272	0.357378
94691_94711-	KF297339.1:94691-94711	760.886	641.648	0.843291
50681_50701+	KF297339.1:50681-50701	759.913	882.504	1.16132
225590_225610+	KF297339.1:225590-225610	758.94	1807.85	2.38207
95693_95713+	KF297339.1:95693-95713	758.94	912.968	1.20295
56866_56886-	KF297339.1:56866-56886	756.021	860.608	1.13834
131253_131273+	KF297339.1:131253-131273	756.021	654.976	0.866346
136879_136899+	KF297339.1:136879-136899	755.048	528.36	0.69977
71195_71215+	KF297339.1:71195-71215	752.129	580.72	0.772102
52747_52767+	KF297339.1:52747-52767	751.156	849.184	1.1305
34073_34093-	KF297339.1:34073-34093	751.156	758.744	1.0101
95904_95924+	KF297339.1:95904-95924	748.237	704.48	0.94152
173156_173176+	KF297339.1:173156-173176	748.237	656.88	0.877904
60945_60965+	KF297339.1:60945-60965	747.264	828.24	1.10836
144523_144543+	KF297339.1:144523-144543	746.291	729.232	0.977142
7216_7236+	KF297339.1:7216-7236	745.318	133.28	0.178823
94166_94186+	KF297339.1:94166-94186	744.345	745.416	1.00144
60914_60934+	KF297339.1:60914-60934	744.345	731.136	0.982254
27234_27254+	KF297339.1:27234-27254	742.399	359.856	0.48472
54493_54513-	KF297339.1:54493-54513	740.453	778.736	1.0517
10678_10698+	KF297339.1:10678-10698	740.453	56.168	0.0758563
47940_47960-	KF297339.1:47940-47960	736.561	862.512	1.171
116914_116934+	KF297339.1:116914-116934	735.588	654.024	0.889117
136683_136703+	KF297339.1:136683-136703	730.723	552.16	0.755635
225615_225635+	KF297339.1:225615-225635	729.75	1452.75	1.99075
63965_63985+	KF297339.1:63965-63985	729.75	788.256	1.08017
31803_31823-	KF297339.1:31803-31823	728.777	659.736	0.905265
153014_153034-	KF297339.1:153014-153034	728.777	571.2	0.783779
18227_18247+	KF297339.1:18227-18247	725.858	1380.4	1.90175
94946_94966-	KF297339.1:94946-94966	725.858	700.672	0.965302
208491_208511-	KF297339.1:208491-208511	725.858	30.464	0.0419696
224224_224244-	KF297339.1:224224-224244	724.885	661.64	0.912752
144912_144932+	KF297339.1:144912-144932	723.912	576.912	0.796937
106785_106805-	KF297339.1:106785-106805	722.939	730.184	1.01002
105094_105114-	KF297339.1:105094-105114	721.966	145.656	0.201749
116967_116987+	KF297339.1:116967-116987	717.101	710.192	0.990365
96485_96505+	KF297339.1:96485-96505	714.182	890.12	1.24635
95461_95481-	KF297339.1:95461-95481	713.209	1053.86	1.47764
96449_96469+	KF297339.1:96449-96469	713.209	971.04	1.36151
97019_97039+	KF297339.1:97019-97039	713.209	781.592	1.09588
119514_119534-	KF297339.1:119514-119534	713.209	693.056	0.971743
144778_144798+	KF297339.1:144778-144798	710.29	727.328	1.02399
30015_30035+	KF297339.1:30015-30035	710.29	384.608	0.54148
30039_30059-	KF297339.1:30039-30059	710.29	358.904	0.505292
226843_226863+	KF297339.1:226843-226863	709.317	844.424	1.19047
37391_37411-	KF297339.1:37391-37411	709.317	821.576	1.15826
98411_98431+	KF297339.1:98411-98431	709.317	685.44	0.966338
110963_110983+	KF297339.1:110963-110983	708.344	608.328	0.858803
9117_9137-	KF297339.1:9117-9137	708.344	50.456	0.0712309
117307_117327+	KF297339.1:117307-117327	706.398	695.912	0.985156
94266_94286+	KF297339.1:94266-94286	705.425	754.936	1.07019
226596_226616-	KF297339.1:226596-226616	705.425	576.912	0.817822
95774_95794+	KF297339.1:95774-95794	704.452	705.432	1.00139
118971_118991-	KF297339.1:118971-118991	701.533	622.608	0.887496
180035_180055-	KF297339.1:180035-180055	700.56	45.696	0.0652278
57233_57253+	KF297339.1:57233-57253	698.614	712.096	1.0193
22839_22859+	KF297339.1:22839-22859	698.614	598.808	0.857137
56280_56300-	KF297339.1:56280-56300	698.614	555.968	0.795816
4886_4906-	KF297339.1:4886-4906	698.614	106.624	0.152622
27634_27654+	KF297339.1:27634-27654	695.695	368.424	0.529577
10299_10319-	KF297339.1:10299-10319	691.803	705.432	1.0197
171449_171469+	KF297339.1:171449-171469	688.884	525.504	0.762834
97103_97123+	KF297339.1:97103-97123	686.938	630.224	0.917439
24829_24849+	KF297339.1:24829-24849	685.965	585.48	0.853513
76207_76227+	KF297339.1:76207-76227	685.965	469.336	0.684198
6849_6869-	KF297339.1:6849-6869	685.965	335.104	0.488515
145834_145854-	KF297339.1:145834-145854	684.019	588.336	0.860116
108103_108123-	KF297339.1:108103-108123	682.073	603.568	0.884902
55825_55845-	KF297339.1:55825-55845	680.127	584.528	0.859439
206578_206598-	KF297339.1:206578-206598	679.154	832.048	1.22512
167598_167618-	KF297339.1:167598-167618	677.208	869.176	1.28347
138484_138504+	KF297339.1:138484-138504	677.208	581.672	0.858927
54722_54742-	KF297339.1:54722-54742	677.208	566.44	0.836434
226545_226565-	KF297339.1:226545-226565	677.208	566.44	0.836434
106244_106264+	KF297339.1:106244-106264	677.208	461.72	0.681799
168605_168625-	KF297339.1:168605-168625	676.235	713.048	1.05444
68652_68672-	KF297339.1:68652-68672	676.235	616.896	0.912251
194882_194902+	KF297339.1:194882-194902	676.235	547.4	0.809482
6335_6355-	KF297339.1:6335-6355	676.235	525.504	0.777103
56931_56951-	KF297339.1:56931-56951	675.262	780.64	1.15605
82872_82892+	KF297339.1:82872-82892	674.289	979.608	1.4528
94412_94432+	KF297339.1:94412-94432	674.289	760.648	1.12807
96122_96142+	KF297339.1:96122-96142	673.316	644.504	0.957209
95869_95889+	KF297339.1:95869-95889	673.316	635.936	0.944484
15384_15404+	KF297339.1:15384-15404	673.316	170.408	0.253088
207446_207466-	KF297339.1:207446-207466	672.343	592.144	0.880717
4496_4516-	KF297339.1:4496-4516	672.343	400.792	0.596112
26317_26337-	KF297339.1:26317-26337	671.37	601.664	0.896173
131332_131352+	KF297339.1:131332-131352	665.532	503.608	0.7567
56763_56783-	KF297339.1:56763-56783	663.586	677.824	1.02146
144574_144594+	KF297339.1:144574-144594	663.586	619.752	0.933944
33292_33312-	KF297339.1:33292-33312	662.613	722.568	1.09048
164332_164352+	KF297339.1:164332-164352	662.613	618.8	0.933878
94468_94488+	KF297339.1:94468-94488	661.64	798.728	1.20719
110888_110908+	KF297339.1:110888-110908	661.64	558.824	0.844604
32733_32753-	KF297339.1:32733-32753	660.667	325.584	0.492811
44803_44823+	KF297339.1:44803-44823	660.667	175.168	0.265138
166067_166087+	KF297339.1:166067-166087	659.694	693.056	1.05057
157449_157469-	KF297339.1:157449-157469	658.721	710.192	1.07814
94186_94206+	KF297339.1:94186-94206	657.748	688.296	1.04644
94099_94119+	KF297339.1:94099-94119	655.802	763.504	1.16423
71086_71106-	KF297339.1:71086-71106	655.802	620.704	0.946481
19846_19866-	KF297339.1:19846-19866	653.856	600.712	0.918722
224250_224270-	KF297339.1:224250-224270	651.91	593.096	0.909782
95182_95202-	KF297339.1:95182-95202	650.937	945.336	1.45227
71425_71445-	KF297339.1:71425-71445	650.937	877.744	1.34843
56343_56363-	KF297339.1:56343-56363	650.937	630.224	0.96818
94720_94740-	KF297339.1:94720-94740	650.937	595	0.914067
56091_56111-	KF297339.1:56091-56111	650.937	574.056	0.881892
98374_98394+	KF297339.1:98374-98394	649.964	1353.74	2.0828
96421_96441+	KF297339.1:96421-96441	648.991	1071.95	1.65172
56846_56866-	KF297339.1:56846-56866	648.991	694.96	1.07083
150564_150584-	KF297339.1:150564-150584	648.991	173.264	0.266974
214798_214818+	KF297339.1:214798-214818	647.045	155.176	0.239823
116619_116639+	KF297339.1:116619-116639	646.072	727.328	1.12577
56601_56621-	KF297339.1:56601-56621	644.126	598.808	0.929644
118125_118145-	KF297339.1:118125-118145	642.18	667.352	1.0392
225635_225655+	KF297339.1:225635-225655	641.207	887.264	1.38374
42857_42877-	KF297339.1:42857-42877	639.261	516.936	0.808646
55895_55915-	KF297339.1:55895-55915	637.315	439.824	0.69012
10239_10259-	KF297339.1:10239-10259	635.369	711.144	1.11926
55507_55527-	KF297339.1:55507-55527	635.369	649.264	1.02187
64227_64247+	KF297339.1:64227-64247	635.369	519.792	0.818095
90833_90853-	KF297339.1:90833-90853	634.396	419.832	0.661782
119604_119624-	KF297339.1:119604-119624	633.423	601.664	0.949861
108063_108083-	KF297339.1:108063-108083	633.423	499.8	0.789046
173769_173789+	KF297339.1:173769-173789	633.423	484.568	0.764999
136859_136879+	KF297339.1:136859-136879	632.45	446.488	0.705966
94550_94570-	KF297339.1:94550-94570	631.477	665.448	1.0538
174175_174195-	KF297339.1:174175-174195	630.504	8730.79	13.8473
134910_134930-	KF297339.1:134910-134930	630.504	615.944	0.976907
106673_106693-	KF297339.1:106673-106693	630.504	602.616	0.955769
128685_128705-	KF297339.1:128685-128705	628.558	729.232	1.16017
233691_233711+	KF297339.1:233691-233711	628.558	603.568	0.960242
111037_111057+	KF297339.1:111037-111057	628.558	562.632	0.895115
2881_2901+	KF297339.1:2881-2901	627.585	401.744	0.640143
15085_15105+	KF297339.1:15085-15105	626.612	673.064	1.07413
136639_136659+	KF297339.1:136639-136659	625.639	508.368	0.812558
13247_13267+	KF297339.1:13247-13267	625.639	295.12	0.47171
28914_28934+	KF297339.1:28914-28934	625.639	71.4	0.114123
86600_86620-	KF297339.1:86600-86620	624.666	683.536	1.09424
11468_11488+	KF297339.1:11468-11488	624.666	580.72	0.929649
109934_109954-	KF297339.1:109934-109954	624.666	574.056	0.918981
96888_96908-	KF297339.1:96888-96908	623.693	502.656	0.805935
7320_7340-	KF297339.1:7320-7340	622.72	212.296	0.340917
56231_56251-	KF297339.1:56231-56251	621.747	476	0.765585
94916_94936+	KF297339.1:94916-94936	620.774	571.2	0.920142
136933_136953+	KF297339.1:136933-136953	620.774	490.28	0.789788
4410_4430-	KF297339.1:4410-4430	620.774	416.024	0.67017
116804_116824+	KF297339.1:116804-116824	619.801	674.016	1.08747
138253_138273-	KF297339.1:138253-138273	619.801	654.024	1.05522
231017_231037+	KF297339.1:231017-231037	619.801	603.568	0.973809
171509_171529+	KF297339.1:171509-171529	619.801	422.688	0.681974
130615_130635-	KF297339.1:130615-130635	618.828	486.472	0.786118
10720_10740+	KF297339.1:10720-10740	618.828	36.176	0.0584589
115742_115762+	KF297339.1:115742-115762	617.855	546.448	0.884428
94072_94092-	KF297339.1:94072-94092	616.882	668.304	1.08336
54857_54877-	KF297339.1:54857-54877	616.882	575.96	0.933663
94495_94515+	KF297339.1:94495-94515	615.909	742.56	1.20563
12259_12279+	KF297339.1:12259-12279	615.909	653.072	1.06034
96487_96507-	KF297339.1:96487-96507	615.909	583.576	0.947504
230796_230816+	KF297339.1:230796-230816	615.909	496.944	0.806846
146758_146778-	KF297339.1:146758-146778	614.936	580.72	0.944358
9162_9182+	KF297339.1:9162-9182	613.963	65.688	0.10699
73486_73506-	KF297339.1:73486-73506	610.071	477.904	0.783358
4107_4127-	KF297339.1:4107-4127	609.098	380.8	0.625187
8697_8717-	KF297339.1:8697-8717	608.125	40.936	0.0673151
91061_91081-	KF297339.1:91061-91081	607.152	634.032	1.04427
116763_116783+	KF297339.1:116763-116783	607.152	599.76	0.987825
93909_93929-	KF297339.1:93909-93929	607.152	497.896	0.820052
50841_50861-	KF297339.1:50841-50861	606.179	883.456	1.45742
117511_117531+	KF297339.1:117511-117531	606.179	579.768	0.95643
230974_230994-	KF297339.1:230974-230994	605.206	748.272	1.23639
214844_214864+	KF297339.1:214844-214864	603.26	51.408	0.085217
128661_128681-	KF297339.1:128661-128681	602.287	764.456	1.26926
30119_30139+	KF297339.1:30119-30139	601.314	348.432	0.579451
8670_8690+	KF297339.1:8670-8690	601.314	174.216	0.289726
124499_124519-	KF297339.1:124499-124519	600.341	627.368	1.04502
27825_27845+	KF297339.1:27825-27845	600.341	426.496	0.710423
30098_30118+	KF297339.1:30098-30118	600.341	337.008	0.561361
145852_145872+	KF297339.1:145852-145872	599.368	511.224	0.852938
56142_56162-	KF297339.1:56142-56162	598.395	525.504	0.878189
117547_117567+	KF297339.1:117547-117567	596.449	546.448	0.916169
230042_230062-	KF297339.1:230042-230062	595.476	524.552	0.880895
98201_98221+	KF297339.1:98201-98221	594.503	926.296	1.5581
51556_51576-	KF297339.1:51556-51576	594.503	533.12	0.896749
20685_20705-	KF297339.1:20685-20705	594.503	487.424	0.819885
164456_164476+	KF297339.1:164456-164476	593.53	628.32	1.05862
209297_209317-	KF297339.1:209297-209317	589.638	606.424	1.02847
194855_194875-	KF297339.1:194855-194875	588.665	567.392	0.963862
93531_93551-	KF297339.1:93531-93551	587.692	633.08	1.07723
50117_50137-	KF297339.1:50117-50137	586.719	633.08	1.07902
20932_20952+	KF297339.1:20932-20952	585.746	534.072	0.911781
7882_7902+	KF297339.1:7882-7902	585.746	368.424	0.628983
195378_195398-	KF297339.1:195378-195398	584.773	561.68	0.960509
234163_234183-	KF297339.1:234163-234183	584.773	507.416	0.867714
74030_74050-	KF297339.1:74030-74050	581.854	626.416	1.07659
136833_136853+	KF297339.1:136833-136853	581.854	434.112	0.746084
134871_134891-	KF297339.1:134871-134891	579.908	573.104	0.988267
60830_60850-	KF297339.1:60830-60850	579.908	520.744	0.897977
104948_104968+	KF297339.1:104948-104968	579.908	71.4	0.123123
144696_144716+	KF297339.1:144696-144716	578.935	523.6	0.904419
119624_119644-	KF297339.1:119624-119644	577.962	614.992	1.06407
96199_96219+	KF297339.1:96199-96219	574.07	530.264	0.923692
106295_106315+	KF297339.1:106295-106315	574.07	410.312	0.714742
56995_57015-	KF297339.1:56995-57015	573.097	613.088	1.06978
71126_71146-	KF297339.1:71126-71146	573.097	553.112	0.965128
30349_30369+	KF297339.1:30349-30369	573.097	364.616	0.63622
144548_144568+	KF297339.1:144548-144568	572.124	584.528	1.02168
53724_53744-	KF297339.1:53724-53744	572.124	246.568	0.43097
55120_55140-	KF297339.1:55120-55140	571.151	595.952	1.04342
40708_40728-	KF297339.1:40708-40728	571.151	120.904	0.211685
63937_63957+	KF297339.1:63937-63957	570.178	554.064	0.971739
91670_91690-	KF297339.1:91670-91690	568.232	210.392	0.370257
44825_44845+	KF297339.1:44825-44845	568.232	193.256	0.340101
123440_123460-	KF297339.1:123440-123460	567.259	605.472	1.06736
96142_96162+	KF297339.1:96142-96162	567.259	487.424	0.859262
121471_121491-	KF297339.1:121471-121491	566.286	55.216	0.0975055
163534_163554+	KF297339.1:163534-163554	565.313	495.04	0.875692
194907_194927+	KF297339.1:194907-194927	564.34	521.696	0.924436
158758_158778+	KF297339.1:158758-158778	563.367	400.792	0.711423
179647_179667-	KF297339.1:179647-179667	562.394	404.6	0.719424
7115_7135-	KF297339.1:7115-7135	561.421	137.088	0.24418
55795_55815-	KF297339.1:55795-55815	560.448	617.848	1.10242
119458_119478-	KF297339.1:119458-119478	559.475	606.424	1.08392
15551_15571-	KF297339.1:15551-15571	558.502	149.464	0.267616
220558_220578-	KF297339.1:220558-220578	557.529	309.4	0.554949
10716_10736-	KF297339.1:10716-10736	556.556	735.896	1.32223
95244_95264-	KF297339.1:95244-95264	555.583	892.024	1.60556
91855_91875-	KF297339.1:91855-91875	555.583	592.144	1.06581
56391_56411-	KF297339.1:56391-56411	555.583	466.48	0.839623
96866_96886-	KF297339.1:96866-96886	554.61	562.632	1.01446
73886_73906+	KF297339.1:73886-73906	554.61	549.304	0.990433
168824_168844+	KF297339.1:168824-168844	552.664	524.552	0.949134
194796_194816-	KF297339.1:194796-194816	550.718	529.312	0.961131
170790_170810-	KF297339.1:170790-170810	549.745	450.296	0.8191
30481_30501+	KF297339.1:30481-30501	549.745	265.608	0.483148
227300_227320+	KF297339.1:227300-227320	548.772	523.6	0.95413
121785_121805+	KF297339.1:121785-121805	548.772	36.176	0.0659217
144731_144751+	KF297339.1:144731-144751	547.799	585.48	1.06879
119282_119302-	KF297339.1:119282-119302	547.799	497.896	0.908903
211612_211632-	KF297339.1:211612-211632	547.799	433.16	0.790728
164106_164126-	KF297339.1:164106-164126	546.826	525.504	0.961008
50924_50944-	KF297339.1:50924-50944	546.826	440.776	0.806063
107707_107727+	KF297339.1:107707-107727	545.853	567.392	1.03946
107300_107320+	KF297339.1:107300-107320	544.88	687.344	1.26146
136778_136798+	KF297339.1:136778-136798	544.88	460.768	0.845632
42830_42850-	KF297339.1:42830-42850	542.934	445.536	0.820608
56802_56822-	KF297339.1:56802-56822	541.961	622.608	1.14881
23129_23149+	KF297339.1:23129-23149	541.961	551.208	1.01706
131283_131303+	KF297339.1:131283-131303	541.961	466.48	0.860726
234184_234204-	KF297339.1:234184-234204	541.961	432.208	0.797489
220743_220763-	KF297339.1:220743-220763	541.961	204.68	0.377666
110712_110732-	KF297339.1:110712-110732	540.988	500.752	0.925625
4141_4161-	KF297339.1:4141-4161	539.042	383.656	0.711737
117282_117302+	KF297339.1:117282-117302	538.069	526.456	0.978417
144481_144501+	KF297339.1:144481-144501	538.069	510.272	0.948339
194776_194796-	KF297339.1:194776-194796	538.069	491.232	0.912954
73360_73380-	KF297339.1:73360-73380	535.15	506.464	0.946396
124922_124942-	KF297339.1:124922-124942	535.15	406.504	0.759608
17586_17606-	KF297339.1:17586-17606	534.177	619.752	1.1602
21033_21053+	KF297339.1:21033-21053	534.177	512.176	0.958813
215835_215855+	KF297339.1:215835-215855	534.177	492.184	0.921387
4161_4181-	KF297339.1:4161-4181	534.177	424.592	0.794853
3965_3985-	KF297339.1:3965-3985	532.231	412.216	0.774506
222820_222840+	KF297339.1:222820-222840	532.231	329.392	0.618889
163381_163401+	KF297339.1:163381-163401	532.231	209.44	0.393513
5392_5412-	KF297339.1:5392-5412	531.258	446.488	0.840435
94826_94846-	KF297339.1:94826-94846	528.339	550.256	1.04148
117243_117263+	KF297339.1:117243-117263	528.339	545.496	1.03247
7141_7161-	KF297339.1:7141-7161	528.339	168.504	0.318932
10900_10920+	KF297339.1:10900-10920	528.339	117.096	0.22163
96083_96103+	KF297339.1:96083-96103	526.393	582.624	1.10682
56255_56275-	KF297339.1:56255-56275	525.42	476	0.905942
96351_96371+	KF297339.1:96351-96371	524.447	773.024	1.47398
123394_123414-	KF297339.1:123394-123414	524.447	527.408	1.00565
117752_117772+	KF297339.1:117752-117772	523.474	516.936	0.98751
94146_94166+	KF297339.1:94146-94166	523.474	502.656	0.960231
125034_125054+	KF297339.1:125034-125054	523.474	334.152	0.638335
93463_93483-	KF297339.1:93463-93483	522.501	539.784	1.03308
116704_116724+	KF297339.1:116704-116724	519.582	601.664	1.15798
27536_27556+	KF297339.1:27536-27556	519.582	397.936	0.765877
9431_9451-	KF297339.1:9431-9451	518.609	438.872	0.846248
94793_94813-	KF297339.1:94793-94813	517.636	558.824	1.07957
56738_56758-	KF297339.1:56738-56758	517.636	555.016	1.07221
113090_113110-	KF297339.1:113090-113110	517.636	522.648	1.00968
94388_94408+	KF297339.1:94388-94408	516.663	646.408	1.25112
161138_161158+	KF297339.1:161138-161158	516.663	279.888	0.541723
176028_176048-	KF297339.1:176028-176048	516.663	18.088	0.0350093
194325_194345-	KF297339.1:194325-194345	515.69	533.12	1.0338
119316_119336-	KF297339.1:119316-119336	514.717	563.584	1.09494
107200_107220+	KF297339.1:107200-107220	514.717	156.128	0.303328
171195_171215-	KF297339.1:171195-171215	514.717	134.232	0.260788
95989_96009-	KF297339.1:95989-96009	513.744	515.032	1.00251
168477_168497-	KF297339.1:168477-168497	512.771	591.192	1.15294
95184_95204+	KF297339.1:95184-95204	511.798	581.672	1.13653
144751_144771+	KF297339.1:144751-144771	511.798	522.648	1.0212
57283_57303-	KF297339.1:57283-57303	511.798	473.144	0.924474
27108_27128-	KF297339.1:27108-27128	510.825	552.16	1.08092
95473_95493+	KF297339.1:95473-95493	510.825	325.584	0.637369
30229_30249+	KF297339.1:30229-30249	509.852	260.848	0.511615
91882_91902-	KF297339.1:91882-91902	507.906	659.736	1.29893
86696_86716+	KF297339.1:86696-86716	506.933	793.016	1.56434
60873_60893-	KF297339.1:60873-60893	506.933	481.712	0.950248
106369_106389-	KF297339.1:106369-106389	506.933	478.856	0.944614
71132_71152+	KF297339.1:71132-71152	506.933	416.024	0.820669
11281_11301-	KF297339.1:11281-11301	504.987	557.872	1.10473
63201_63221-	KF297339.1:63201-63221	504.014	598.808	1.18808
55917_55937-	KF297339.1:55917-55937	504.014	435.064	0.863198
96936_96956-	KF297339.1:96936-96956	503.041	433.16	0.861083
6829_6849-	KF297339.1:6829-6849	503.041	315.112	0.626414
16510_16530-	KF297339.1:16510-16530	501.095	714.952	1.42678
119716_119736-	KF297339.1:119716-119736	501.095	653.072	1.30329
227231_227251-	KF297339.1:227231-227251	501.095	456.96	0.911923
170965_170985-	KF297339.1:170965-170985	501.095	398.888	0.796033
144932_144952+	KF297339.1:144932-144952	500.122	427.448	0.854687
176489_176509-	KF297339.1:176489-176509	500.122	142.8	0.28553
10421_10441-	KF297339.1:10421-10441	499.149	355.096	0.711403
119759_119779-	KF297339.1:119759-119779	498.176	574.056	1.15232
37661_37681+	KF297339.1:37661-37681	498.176	237.048	0.475832
4217_4237-	KF297339.1:4217-4237	497.203	408.408	0.821411
106126_106146-	KF297339.1:106126-106146	497.203	181.832	0.36571
7054_7074-	KF297339.1:7054-7074	497.203	159.936	0.321671
60149_60169+	KF297339.1:60149-60169	496.23	595	1.19904
220305_220325-	KF297339.1:220305-220325	496.23	391.272	0.788489
130687_130707-	KF297339.1:130687-130707	495.257	436.968	0.882306
121616_121636-	KF297339.1:121616-121636	495.257	285.6	0.57667
55953_55973-	KF297339.1:55953-55973	494.284	541.688	1.0959
224339_224359+	KF297339.1:224339-224359	494.284	394.128	0.797372
8913_8933-	KF297339.1:8913-8933	494.284	146.608	0.296607
129960_129980+	KF297339.1:129960-129980	493.311	454.104	0.920523
137450_137470+	KF297339.1:137450-137470	492.338	502.656	1.02096
147903_147923-	KF297339.1:147903-147923	491.365	472.192	0.96098
168541_168561+	KF297339.1:168541-168561	490.392	607.376	1.23855
2798_2818-	KF297339.1:2798-2818	490.392	440.776	0.898824
161256_161276+	KF297339.1:161256-161276	490.392	242.76	0.495033
90381_90401+	KF297339.1:90381-90401	489.419	355.096	0.725546
117042_117062+	KF297339.1:117042-117062	488.446	585.48	1.19866
95837_95857+	KF297339.1:95837-95857	488.446	443.632	0.908252
106188_106208-	KF297339.1:106188-106208	487.473	272.272	0.558538
29018_29038+	KF297339.1:29018-29038	487.473	30.464	0.0624937
51596_51616-	KF297339.1:51596-51616	486.5	662.592	1.36196
163454_163474+	KF297339.1:163454-163474	486.5	359.856	0.739683
8966_8986-	KF297339.1:8966-8986	486.5	131.376	0.270043
56900_56920-	KF297339.1:56900-56920	485.527	581.672	1.19802
95754_95774+	KF297339.1:95754-95774	485.527	465.528	0.95881
28882_28902+	KF297339.1:28882-28902	485.527	95.2	0.196076
70738_70758-	KF297339.1:70738-70758	484.554	535.024	1.10416
33938_33958-	KF297339.1:33938-33958	484.554	434.112	0.8959
42774_42794-	KF297339.1:42774-42794	484.554	395.08	0.815348
33888_33908+	KF297339.1:33888-33908	483.581	474.096	0.980386
227240_227260+	KF297339.1:227240-227260	483.581	453.152	0.937076
105178_105198+	KF297339.1:105178-105198	483.581	213.248	0.440977
7175_7195+	KF297339.1:7175-7195	483.581	198.968	0.411447
54058_54078-	KF297339.1:54058-54078	480.662	495.04	1.02991
71161_71181+	KF297339.1:71161-71181	480.662	392.224	0.816008
111623_111643+	KF297339.1:111623-111643	480.662	357.952	0.744706
121430_121450-	KF297339.1:121430-121450	480.662	92.344	0.192118
176671_176691-	KF297339.1:176671-176691	479.689	40.936	0.0853386
87930_87950+	KF297339.1:87930-87950	478.716	495.992	1.03609
97471_97491-	KF297339.1:97471-97491	478.716	461.72	0.964497
143172_143192+	KF297339.1:143172-143192	476.77	308.448	0.646953
107018_107038-	KF297339.1:107018-107038	475.797	313.208	0.658281
105121_105141-	KF297339.1:105121-105141	475.797	98.056	0.206088
160666_160686+	KF297339.1:160666-160686	475.797	53.312	0.112048
160554_160574-	KF297339.1:160554-160574	473.851	679.728	1.43448
15236_15256-	KF297339.1:15236-15256	473.851	623.56	1.31594
152914_152934-	KF297339.1:152914-152934	473.851	539.784	1.13914
117181_117201+	KF297339.1:117181-117201	473.851	437.92	0.924172
46422_46442+	KF297339.1:46422-46442	472.878	453.152	0.958285
136728_136748+	KF297339.1:136728-136748	472.878	401.744	0.849572
7267_7287+	KF297339.1:7267-7287	472.878	241.808	0.511354
161179_161199+	KF297339.1:161179-161199	472.878	224.672	0.475116
98238_98258+	KF297339.1:98238-98258	470.932	632.128	1.34229
95105_95125+	KF297339.1:95105-95125	468.986	285.6	0.608973
223959_223979-	KF297339.1:223959-223979	468.013	439.824	0.939769
60853_60873-	KF297339.1:60853-60873	468.013	409.36	0.874677
95439_95459+	KF297339.1:95439-95459	468.013	332.248	0.709912
20705_20725-	KF297339.1:20705-20725	467.04	395.08	0.845923
37055_37075-	KF297339.1:37055-37075	467.04	302.736	0.648201
37300_37320-	KF297339.1:37300-37320	466.067	567.392	1.2174
12991_13011-	KF297339.1:12991-13011	466.067	107.576	0.230817
25853_25873+	KF297339.1:25853-25873	465.094	483.616	1.03982
96638_96658+	KF297339.1:96638-96658	465.094	345.576	0.743024
157284_157304-	KF297339.1:157284-157304	464.121	508.368	1.09534
144957_144977+	KF297339.1:144957-144977	464.121	422.688	0.910728
30187_30207+	KF297339.1:30187-30207	464.121	277.032	0.596896
124571_124591-	KF297339.1:124571-124591	463.148	412.216	0.890031
210274_210294-	KF297339.1:210274-210294	462.175	401.744	0.869246
50660_50680+	KF297339.1:50660-50680	461.202	457.912	0.992866
4189_4209-	KF297339.1:4189-4209	461.202	374.136	0.811219
9338_9358-	KF297339.1:9338-9358	460.229	142.8	0.31028
50218_50238-	KF297339.1:50218-50238	459.256	596.904	1.29972
73878_73898-	KF297339.1:73878-73898	459.256	495.04	1.07792
177618_177638-	KF297339.1:177618-177638	459.256	434.112	0.945251
3885_3905-	KF297339.1:3885-3905	459.256	330.344	0.719303
135407_135427-	KF297339.1:135407-135427	458.283	354.144	0.772763
107362_107382+	KF297339.1:107362-107382	458.283	312.256	0.681361
96513_96533+	KF297339.1:96513-96533	457.31	589.288	1.2886
170843_170863-	KF297339.1:170843-170863	457.31	357	0.780652
117138_117158+	KF297339.1:117138-117158	456.337	457.912	1.00345
87705_87725+	KF297339.1:87705-87725	456.337	427.448	0.936694
17149_17169-	KF297339.1:17149-17169	455.364	373.184	0.819529
98136_98156+	KF297339.1:98136-98156	454.391	845.376	1.86046
56316_56336-	KF297339.1:56316-56336	453.418	449.344	0.991015
117895_117915+	KF297339.1:117895-117915	453.418	413.168	0.91123
161083_161103+	KF297339.1:161083-161103	453.418	262.752	0.579492
27425_27445+	KF297339.1:27425-27445	453.418	230.384	0.508105
73658_73678-	KF297339.1:73658-73678	452.445	442.68	0.978417
25236_25256+	KF297339.1:25236-25256	452.445	439.824	0.972105
1379_1399+	KF297339.1:1379-1399	451.472	318.92	0.7064
30253_30273+	KF297339.1:30253-30273	450.499	208.488	0.462793
136703_136723+	KF297339.1:136703-136723	449.526	384.608	0.855586
140789_140809+	KF297339.1:140789-140809	448.553	244.664	0.545452
3995_4015-	KF297339.1:3995-4015	447.58	372.232	0.831655
111157_111177+	KF297339.1:111157-111177	447.58	340.816	0.761464
9344_9364+	KF297339.1:9344-9364	447.58	81.872	0.182921
33665_33685-	KF297339.1:33665-33685	446.607	245.616	0.54996
103574_103594+	KF297339.1:103574-103594	446.607	95.2	0.213163
219038_219058-	KF297339.1:219038-219058	444.661	365.568	0.822127
95063_95083-	KF297339.1:95063-95083	443.688	467.432	1.05352
96304_96324-	KF297339.1:96304-96324	443.688	424.592	0.956961
176755_176775-	KF297339.1:176755-176775	443.688	55.216	0.124448
96005_96025+	KF297339.1:96005-96025	442.715	484.568	1.09454
218779_218799-	KF297339.1:218779-218799	441.742	457.912	1.03661
101075_101095+	KF297339.1:101075-101095	441.742	393.176	0.890058
55540_55560-	KF297339.1:55540-55560	441.742	386.512	0.874972
128551_128571-	KF297339.1:128551-128571	440.769	491.232	1.11449
160771_160791-	KF297339.1:160771-160791	439.796	1300.43	2.9569
6967_6987-	KF297339.1:6967-6987	439.796	143.752	0.326861
168606_168626+	KF297339.1:168606-168626	438.823	430.304	0.980587
96994_97014-	KF297339.1:96994-97014	438.823	415.072	0.945876
119403_119423-	KF297339.1:119403-119423	438.823	397.936	0.906826
115864_115884+	KF297339.1:115864-115884	438.823	386.512	0.880792
69095_69115-	KF297339.1:69095-69115	437.85	464.576	1.06104
128326_128346-	KF297339.1:128326-128346	437.85	391.272	0.893621
117344_117364+	KF297339.1:117344-117364	436.877	399.84	0.915223
144827_144847+	KF297339.1:144827-144847	436.877	394.128	0.902149
121503_121523-	KF297339.1:121503-121523	435.904	68.544	0.157246
63895_63915+	KF297339.1:63895-63915	434.931	474.096	1.09005
108635_108655-	KF297339.1:108635-108655	434.931	412.216	0.947773
60776_60796-	KF297339.1:60776-60796	434.931	346.528	0.796742
25630_25650-	KF297339.1:25630-25650	433.958	423.64	0.976224
154494_154514-	KF297339.1:154494-154514	433.958	335.104	0.772204
57190_57210-	KF297339.1:57190-57210	432.985	481.712	1.11254
176868_176888-	KF297339.1:176868-176888	432.985	76.16	0.175895
37520_37540+	KF297339.1:37520-37540	432.012	456.008	1.05554
24865_24885+	KF297339.1:24865-24885	432.012	353.192	0.817551
174154_174174-	KF297339.1:174154-174174	431.039	7083.83	16.4343
46095_46115+	KF297339.1:46095-46115	429.093	426.496	0.993948
219117_219137+	KF297339.1:219117-219137	428.12	475.048	1.10961
55395_55415-	KF297339.1:55395-55415	428.12	354.144	0.827207
106265_106285+	KF297339.1:106265-106285	428.12	284.648	0.664879
108083_108103-	KF297339.1:108083-108103	427.147	366.52	0.858065
22214_22234+	KF297339.1:22214-22234	425.201	465.528	1.09484
97233_97253+	KF297339.1:97233-97253	425.201	410.312	0.964984
96772_96792-	KF297339.1:96772-96792	425.201	339.864	0.799302
98157_98177+	KF297339.1:98157-98177	424.228	873.936	2.06006
123571_123591-	KF297339.1:123571-123591	424.228	443.632	1.04574
226217_226237-	KF297339.1:226217-226237	424.228	311.304	0.733813
178525_178545-	KF297339.1:178525-178545	423.255	334.152	0.789482
72539_72559-	KF297339.1:72539-72559	422.282	289.408	0.685343
7408_7428-	KF297339.1:7408-7428	422.282	153.272	0.362961
6947_6967-	KF297339.1:6947-6967	422.282	126.616	0.299838
160826_160846+	KF297339.1:160826-160846	421.309	896.784	2.12857
73717_73737-	KF297339.1:73717-73737	421.309	435.064	1.03265
3812_3832-	KF297339.1:3812-3832	421.309	423.64	1.00553
30279_30299+	KF297339.1:30279-30299	421.309	218.96	0.519714
27461_27481+	KF297339.1:27461-27481	421.309	213.248	0.506156
20992_21012+	KF297339.1:20992-21012	420.336	408.408	0.971623
176712_176732-	KF297339.1:176712-176732	420.336	136.136	0.323874
55054_55074-	KF297339.1:55054-55074	419.363	427.448	1.01928
27496_27516+	KF297339.1:27496-27516	419.363	317.968	0.758217
113341_113361+	KF297339.1:113341-113361	418.39	423.64	1.01255
111016_111036+	KF297339.1:111016-111036	418.39	355.096	0.84872
27658_27678+	KF297339.1:27658-27678	418.39	222.768	0.532441
176073_176093-	KF297339.1:176073-176093	418.39	19.992	0.0477832
81604_81624+	KF297339.1:81604-81624	417.417	420.784	1.00807
42723_42743-	KF297339.1:42723-42743	416.444	392.224	0.941841
161306_161326+	KF297339.1:161306-161326	416.444	220.864	0.530357
229429_229449-	KF297339.1:229429-229449	416.444	216.104	0.518927
60808_60828-	KF297339.1:60808-60828	415.471	391.272	0.941755
73317_73337-	KF297339.1:73317-73337	415.471	380.8	0.91655
157166_157186+	KF297339.1:157166-157186	414.498	417.928	1.00828
95007_95027+	KF297339.1:95007-95027	414.498	238	0.574189
61383_61403-	KF297339.1:61383-61403	413.525	135.184	0.326906
141320_141340+	KF297339.1:141320-141340	412.552	395.08	0.957649
82893_82913+	KF297339.1:82893-82913	412.552	365.568	0.886114
14507_14527-	KF297339.1:14507-14527	412.552	325.584	0.789195
11575_11595+	KF297339.1:11575-11595	411.579	215.152	0.522748
3513_3533-	KF297339.1:3513-3533	410.606	348.432	0.84858
95326_95346+	KF297339.1:95326-95346	410.606	229.432	0.558764
153846_153866+	KF297339.1:153846-153866	409.633	443.632	1.083
37279_37299-	KF297339.1:37279-37299	409.633	428.4	1.04581
123372_123392-	KF297339.1:123372-123392	409.633	390.32	0.952853
17550_17570-	KF297339.1:17550-17570	408.66	458.864	1.12285
25453_25473+	KF297339.1:25453-25473	408.66	448.392	1.09723
6603_6623+	KF297339.1:6603-6623	408.66	398.888	0.976088
74025_74045+	KF297339.1:74025-74045	407.687	406.504	0.997098
117386_117406+	KF297339.1:117386-117406	407.687	397.936	0.976082
145120_145140+	KF297339.1:145120-145140	407.687	317.968	0.779932
50485_50505+	KF297339.1:50485-50505	407.687	296.072	0.726224
11470_11490-	KF297339.1:11470-11490	406.714	302.736	0.744346
105441_105461-	KF297339.1:105441-105461	406.714	292.264	0.718598
123271_123291-	KF297339.1:123271-123291	405.741	416.024	1.02534
115712_115732+	KF297339.1:115712-115732	405.741	414.12	1.02065
104830_104850-	KF297339.1:104830-104850	405.741	229.432	0.565464
54910_54930-	KF297339.1:54910-54930	403.795	438.872	1.08687
176546_176566+	KF297339.1:176546-176566	403.795	27.608	0.0683713
222858_222878+	KF297339.1:222858-222878	402.822	233.24	0.579015
96661_96681-	KF297339.1:96661-96681	401.849	594.048	1.47829
37181_37201-	KF297339.1:37181-37201	401.849	451.248	1.12293
70593_70613+	KF297339.1:70593-70613	401.849	450.296	1.12056
121898_121918+	KF297339.1:121898-121918	401.849	291.312	0.724929
85699_85719+	KF297339.1:85699-85719	400.876	496.944	1.23965
11450_11470-	KF297339.1:11450-11470	400.876	350.336	0.873926
55178_55198-	KF297339.1:55178-55198	399.903	390.32	0.976037
9285_9305-	KF297339.1:9285-9305	399.903	77.112	0.192827
116945_116965+	KF297339.1:116945-116965	398.93	450.296	1.12876
12030_12050-	KF297339.1:12030-12050	398.93	426.496	1.0691
96704_96724+	KF297339.1:96704-96724	398.93	327.488	0.820916
56424_56444-	KF297339.1:56424-56444	396.984	416.976	1.05036
12344_12364-	KF297339.1:12344-12364	396.984	386.512	0.973621
164418_164438+	KF297339.1:164418-164438	396.984	382.704	0.964029
20952_20972+	KF297339.1:20952-20972	396.984	379.848	0.956835
101760_101780-	KF297339.1:101760-101780	396.984	319.872	0.805755
25545_25565-	KF297339.1:25545-25565	396.984	298.928	0.752998
160114_160134+	KF297339.1:160114-160134	396.984	207.536	0.522782
68612_68632-	KF297339.1:68612-68632	396.011	423.64	1.06977
136751_136771+	KF297339.1:136751-136771	396.011	367.472	0.927934
117490_117510+	KF297339.1:117490-117510	396.011	357	0.90149
54013_54033-	KF297339.1:54013-54033	396.011	324.632	0.819755
27018_27038+	KF297339.1:27018-27038	396.011	113.288	0.286073
33329_33349-	KF297339.1:33329-33349	395.038	389.368	0.985647
95264_95284+	KF297339.1:95264-95284	395.038	242.76	0.614523
49775_49795-	KF297339.1:49775-49795	393.092	267.512	0.680533
86500_86520+	KF297339.1:86500-86520	392.119	497.896	1.26976
95794_95814+	KF297339.1:95794-95814	392.119	354.144	0.903154
17295_17315-	KF297339.1:17295-17315	391.146	804.44	2.05662
73630_73650-	KF297339.1:73630-73650	391.146	408.408	1.04413
151214_151234-	KF297339.1:151214-151234	391.146	325.584	0.832385
110679_110699-	KF297339.1:110679-110699	391.146	320.824	0.820215
174116_174136-	KF297339.1:174116-174136	390.173	6666.86	17.0869
134930_134950-	KF297339.1:134930-134950	390.173	396.032	1.01502
36996_37016-	KF297339.1:36996-37016	390.173	380.8	0.975977
106652_106672-	KF297339.1:106652-106672	390.173	360.808	0.924739
15975_15995-	KF297339.1:15975-15995	390.173	357	0.914979
27765_27785+	KF297339.1:27765-27785	390.173	181.832	0.466029
142955_142975-	KF297339.1:142955-142975	389.2	373.184	0.958849
228904_228924-	KF297339.1:228904-228924	389.2	109.48	0.281295
42898_42918-	KF297339.1:42898-42918	388.227	360.808	0.929374
225501_225521-	KF297339.1:225501-225521	388.227	164.696	0.424226
15410_15430-	KF297339.1:15410-15430	387.254	490.28	1.26604
52631_52651-	KF297339.1:52631-52651	386.281	414.12	1.07207
214209_214229-	KF297339.1:214209-214229	386.281	361.76	0.93652
165816_165836+	KF297339.1:165816-165836	386.281	314.16	0.813294
55627_55647-	KF297339.1:55627-55647	385.308	406.504	1.05501
94100_94120-	KF297339.1:94100-94120	384.335	402.696	1.04777
166850_166870-	KF297339.1:166850-166870	384.335	239.904	0.624205
41667_41687-	KF297339.1:41667-41687	384.335	160.888	0.418614
71215_71235+	KF297339.1:71215-71235	383.362	297.976	0.777271
56562_56582-	KF297339.1:56562-56582	382.389	402.696	1.05311
54836_54856-	KF297339.1:54836-54856	382.389	379.848	0.993355
138862_138882-	KF297339.1:138862-138882	382.389	370.328	0.968459
20662_20682-	KF297339.1:20662-20682	382.389	319.872	0.836509
47404_47424+	KF297339.1:47404-47424	382.389	128.52	0.336098
146727_146747-	KF297339.1:146727-146747	381.416	354.144	0.928498
15799_15819+	KF297339.1:15799-15819	381.416	283.696	0.743797
46067_46087+	KF297339.1:46067-46087	379.47	510.272	1.3447
117938_117958+	KF297339.1:117938-117958	379.47	370.328	0.975909
116990_117010+	KF297339.1:116990-117010	379.47	353.192	0.930751
176883_176903+	KF297339.1:176883-176903	379.47	89.488	0.235824
145033_145053+	KF297339.1:145033-145053	378.497	376.992	0.996024
164194_164214+	KF297339.1:164194-164214	378.497	350.336	0.925598
73389_73409-	KF297339.1:73389-73409	378.497	311.304	0.822474
131386_131406+	KF297339.1:131386-131406	377.524	260.848	0.690944
16788_16808+	KF297339.1:16788-16808	376.551	414.12	1.09977
51517_51537-	KF297339.1:51517-51537	376.551	356.048	0.945551
4430_4450-	KF297339.1:4430-4450	376.551	200.872	0.533452
160751_160771-	KF297339.1:160751-160771	375.578	1031.02	2.74514
15173_15193-	KF297339.1:15173-15193	375.578	406.504	1.08234
3483_3503-	KF297339.1:3483-3503	375.578	333.2	0.887166
23443_23463-	KF297339.1:23443-23463	375.578	308.448	0.821262
11407_11427+	KF297339.1:11407-11427	374.605	434.112	1.15885
13270_13290-	KF297339.1:13270-13290	374.605	402.696	1.07499
77480_77500-	KF297339.1:77480-77500	374.605	118.048	0.315127
226249_226269-	KF297339.1:226249-226269	373.632	273.224	0.731265
13105_13125-	KF297339.1:13105-13125	373.632	99.008	0.264988
159130_159150-	KF297339.1:159130-159150	372.659	482.664	1.29519
173036_173056+	KF297339.1:173036-173056	372.659	283.696	0.761275
137202_137222+	KF297339.1:137202-137222	372.659	258.944	0.694855
73411_73431-	KF297339.1:73411-73431	371.686	340.816	0.916946
222851_222871-	KF297339.1:222851-222871	371.686	287.504	0.773513
115933_115953+	KF297339.1:115933-115953	369.74	380.8	1.02991
172288_172308-	KF297339.1:172288-172308	369.74	278.936	0.754411
69115_69135-	KF297339.1:69115-69135	368.767	432.208	1.17204
94753_94773-	KF297339.1:94753-94773	368.767	406.504	1.10233
94639_94659-	KF297339.1:94639-94659	368.767	364.616	0.988744
119085_119105-	KF297339.1:119085-119105	368.767	360.808	0.978417
21130_21150+	KF297339.1:21130-21150	368.767	357	0.968091
55028_55048-	KF297339.1:55028-55048	368.767	357	0.968091
114692_114712-	KF297339.1:114692-114712	368.767	338.912	0.919041
3865_3885-	KF297339.1:3865-3885	368.767	298.928	0.810615
168555_168575-	KF297339.1:168555-168575	367.794	435.064	1.1829
172734_172754+	KF297339.1:172734-172754	367.794	379.848	1.03277
18468_18488-	KF297339.1:18468-18488	366.821	421.736	1.14971
117891_117911-	KF297339.1:117891-117911	366.821	354.144	0.965441
111073_111093+	KF297339.1:111073-111093	366.821	317.968	0.866821
4082_4102-	KF297339.1:4082-4102	365.848	264.656	0.723404
116152_116172+	KF297339.1:116152-116172	365.848	209.44	0.572478
225424_225444-	KF297339.1:225424-225444	365.848	120.904	0.330476
94434_94454+	KF297339.1:94434-94454	364.875	397.936	1.09061
52469_52489-	KF297339.1:52469-52489	364.875	297.024	0.814043
95511_95531+	KF297339.1:95511-95531	364.875	270.368	0.740988
13453_13473+	KF297339.1:13453-13473	363.902	294.168	0.808371
42172_42192-	KF297339.1:42172-42192	363.902	269.416	0.740353
27388_27408+	KF297339.1:27388-27408	363.902	253.232	0.69588
53482_53502-	KF297339.1:53482-53502	363.902	223.72	0.614781
4290_4310-	KF297339.1:4290-4310	363.902	185.64	0.510137
54809_54829-	KF297339.1:54809-54829	362.929	293.216	0.807916
160976_160996+	KF297339.1:160976-160996	362.929	273.224	0.75283
106765_106785-	KF297339.1:106765-106785	361.956	437.92	1.20987
6653_6673+	KF297339.1:6653-6673	361.956	372.232	1.02839
48365_48385+	KF297339.1:48365-48385	360.983	353.192	0.978417
137128_137148+	KF297339.1:137128-137148	360.983	347.48	0.962594
48520_48540-	KF297339.1:48520-48540	360.01	403.648	1.12121
151189_151209-	KF297339.1:151189-151209	360.01	337.96	0.938752
55313_55333-	KF297339.1:55313-55333	360.01	335.104	0.930819
14184_14204+	KF297339.1:14184-14204	360.01	311.304	0.864709
117446_117466+	KF297339.1:117446-117466	359.037	377.944	1.05266
26009_26029+	KF297339.1:26009-26029	359.037	348.432	0.970463
55738_55758-	KF297339.1:55738-55758	359.037	292.264	0.814022
73576_73596-	KF297339.1:73576-73596	358.064	397.936	1.11135
100952_100972-	KF297339.1:100952-100972	358.064	257.992	0.720519
8149_8169+	KF297339.1:8149-8169	358.064	187.544	0.523772
229867_229887-	KF297339.1:229867-229887	357.091	339.864	0.951757
60145_60165-	KF297339.1:60145-60165	357.091	319.872	0.895772
130531_130551-	KF297339.1:130531-130551	357.091	317.968	0.89044
172757_172777+	KF297339.1:172757-172777	357.091	316.064	0.885108
26084_26104+	KF297339.1:26084-26104	357.091	307.496	0.861114
56174_56194-	KF297339.1:56174-56194	357.091	245.616	0.687825
73237_73257-	KF297339.1:73237-73257	356.118	338.912	0.951685
105579_105599-	KF297339.1:105579-105599	356.118	245.616	0.689704
37843_37863+	KF297339.1:37843-37863	355.145	416.024	1.17142
96947_96967+	KF297339.1:96947-96967	355.145	309.4	0.871193
1120_1140+	KF297339.1:1120-1140	354.172	389.368	1.09938
111115_111135+	KF297339.1:111115-111135	354.172	374.136	1.05637
13290_13310-	KF297339.1:13290-13310	354.172	367.472	1.03755
161339_161359-	KF297339.1:161339-161359	354.172	308.448	0.870899
136900_136920+	KF297339.1:136900-136920	354.172	290.36	0.819828
110908_110928+	KF297339.1:110908-110928	353.199	320.824	0.908338
16944_16964+	KF297339.1:16944-16964	352.226	435.064	1.23518
212372_212392-	KF297339.1:212372-212392	352.226	386.512	1.09734
55711_55731-	KF297339.1:55711-55731	352.226	317.968	0.902739
137174_137194+	KF297339.1:137174-137194	352.226	301.784	0.856791
30508_30528+	KF297339.1:30508-30528	352.226	178.024	0.505425
4029_4049-	KF297339.1:4029-4049	351.253	313.208	0.891688
98318_98338+	KF297339.1:98318-98338	350.28	492.184	1.40512
234303_234323+	KF297339.1:234303-234323	349.307	311.304	0.891205
95082_95102+	KF297339.1:95082-95102	349.307	243.712	0.697701
124673_124693-	KF297339.1:124673-124693	349.307	243.712	0.697701
121384_121404-	KF297339.1:121384-121404	349.307	57.12	0.163524
164968_164988-	KF297339.1:164968-164988	348.334	316.064	0.907359
26164_26184-	KF297339.1:26164-26184	348.334	313.208	0.89916
135079_135099+	KF297339.1:135079-135099	348.334	220.864	0.634058
18235_18255-	KF297339.1:18235-18255	348.334	61.88	0.177646
95292_95312-	KF297339.1:95292-95312	347.361	447.44	1.28811
73513_73533-	KF297339.1:73513-73533	347.361	359.856	1.03597
51453_51473-	KF297339.1:51453-51473	347.361	307.496	0.885235
51329_51349-	KF297339.1:51329-51349	347.361	290.36	0.835903
105227_105247-	KF297339.1:105227-105247	347.361	150.416	0.433025
179474_179494-	KF297339.1:179474-179494	346.388	219.912	0.634872
64015_64035+	KF297339.1:64015-64035	345.415	354.144	1.02527
84297_84317-	KF297339.1:84297-84317	344.442	400.792	1.1636
55851_55871-	KF297339.1:55851-55871	344.442	342.72	0.995001
56111_56131-	KF297339.1:56111-56131	344.442	292.264	0.848514
144267_144287+	KF297339.1:144267-144287	344.442	201.824	0.585945
123155_123175-	KF297339.1:123155-123175	343.469	266.56	0.776082
105088_105108+	KF297339.1:105088-105108	343.469	44.744	0.130271
43609_43629+	KF297339.1:43609-43629	342.496	360.808	1.05347
223090_223110-	KF297339.1:223090-223110	342.496	337.96	0.986756
1691_1711+	KF297339.1:1691-1711	342.496	274.176	0.800523
234337_234357+	KF297339.1:234337-234357	342.496	274.176	0.800523
220492_220512-	KF297339.1:220492-220512	342.496	190.4	0.555919
4741_4761-	KF297339.1:4741-4761	342.496	87.584	0.255723
140503_140523+	KF297339.1:140503-140523	341.523	343.672	1.00629
24925_24945+	KF297339.1:24925-24945	341.523	317.968	0.93103
5623_5643-	KF297339.1:5623-5643	341.523	293.216	0.858554
73462_73482-	KF297339.1:73462-73482	341.523	293.216	0.858554
24711_24731+	KF297339.1:24711-24731	340.55	358.904	1.0539
55422_55442-	KF297339.1:55422-55442	340.55	311.304	0.914121
97753_97773+	KF297339.1:97753-97773	340.55	278.936	0.819075
56825_56845-	KF297339.1:56825-56845	339.577	410.312	1.2083
116894_116914-	KF297339.1:116894-116914	339.577	355.096	1.0457
107534_107554+	KF297339.1:107534-107554	339.577	316.064	0.930758
134789_134809-	KF297339.1:134789-134809	339.577	278.936	0.821422
161218_161238+	KF297339.1:161218-161238	339.577	194.208	0.571912
84355_84375+	KF297339.1:84355-84375	338.604	423.64	1.25114
106630_106650-	KF297339.1:106630-106650	338.604	338.912	1.00091
21073_21093-	KF297339.1:21073-21093	338.604	262.752	0.775986
211582_211602-	KF297339.1:211582-211602	337.631	341.768	1.01225
210305_210325+	KF297339.1:210305-210325	337.631	337.008	0.998155
160796_160816+	KF297339.1:160796-160816	337.631	59.976	0.177638
154332_154352-	KF297339.1:154332-154352	336.658	352.24	1.04628
138413_138433+	KF297339.1:138413-138433	336.658	314.16	0.933173
230954_230974-	KF297339.1:230954-230974	336.658	302.736	0.899239
31514_31534+	KF297339.1:31514-31534	336.658	287.504	0.853994
105461_105481-	KF297339.1:105461-105481	336.658	279.888	0.831372
211106_211126+	KF297339.1:211106-211126	336.658	267.512	0.794611
9533_9553-	KF297339.1:9533-9553	336.658	257.992	0.766333
4342_4362-	KF297339.1:4342-4362	336.658	245.616	0.729571
6436_6456-	KF297339.1:6436-6456	336.658	204.68	0.607976
13053_13073+	KF297339.1:13053-13073	336.658	115.192	0.342163
136807_136827+	KF297339.1:136807-136827	335.685	265.608	0.791242
115692_115712+	KF297339.1:115692-115712	334.712	323.68	0.96704
98100_98120+	KF297339.1:98100-98120	333.739	628.32	1.88267
64061_64081+	KF297339.1:64061-64081	333.739	324.632	0.972712
28449_28469+	KF297339.1:28449-28469	333.739	290.36	0.870021
145012_145032+	KF297339.1:145012-145032	333.739	268.464	0.804413
53607_53627-	KF297339.1:53607-53627	332.766	357.952	1.07569
111226_111246+	KF297339.1:111226-111246	332.766	320.824	0.964113
90681_90701+	KF297339.1:90681-90701	332.766	246.568	0.740965
119584_119604-	KF297339.1:119584-119604	331.793	381.752	1.15057
106884_106904+	KF297339.1:106884-106904	331.793	269.416	0.812
131500_131520-	KF297339.1:131500-131520	331.793	203.728	0.614021
16811_16831+	KF297339.1:16811-16831	330.82	405.552	1.2259
97201_97221+	KF297339.1:97201-97221	330.82	334.152	1.01007
123219_123239-	KF297339.1:123219-123239	330.82	334.152	1.01007
6911_6931-	KF297339.1:6911-6931	330.82	107.576	0.32518
35186_35206-	KF297339.1:35186-35206	329.847	409.36	1.24106
11637_11657-	KF297339.1:11637-11657	328.874	328.44	0.99868
108328_108348+	KF297339.1:108328-108348	328.874	312.256	0.94947
33911_33931-	KF297339.1:33911-33931	328.874	298.928	0.908944
116405_116425+	KF297339.1:116405-116425	328.874	287.504	0.874207
131843_131863-	KF297339.1:131843-131863	328.874	131.376	0.399472
25573_25593-	KF297339.1:25573-25593	327.901	324.632	0.990031
226576_226596-	KF297339.1:226576-226596	327.901	294.168	0.897124
171264_171284+	KF297339.1:171264-171284	327.901	281.792	0.859381
139973_139993+	KF297339.1:139973-139993	326.928	267.512	0.81826
146916_146936+	KF297339.1:146916-146936	325.955	303.688	0.931687
168815_168835-	KF297339.1:168815-168835	325.955	292.264	0.896639
9211_9231+	KF297339.1:9211-9231	325.955	56.168	0.172318
152966_152986-	KF297339.1:152966-152986	324.982	313.208	0.96377
156404_156424+	KF297339.1:156404-156424	324.982	292.264	0.899324
170810_170830-	KF297339.1:170810-170830	324.009	277.984	0.857951
95403_95423+	KF297339.1:95403-95423	324.009	195.16	0.602329
30818_30838+	KF297339.1:30818-30838	324.009	186.592	0.575885
4921_4941+	KF297339.1:4921-4941	324.009	139.944	0.431914
224827_224847+	KF297339.1:224827-224847	323.036	266.56	0.825171
47688_47708+	KF297339.1:47688-47708	323.036	127.568	0.394903
98006_98026+	KF297339.1:98006-98026	321.09	391.272	1.21857
115890_115910+	KF297339.1:115890-115910	321.09	323.68	1.00807
91648_91668-	KF297339.1:91648-91668	321.09	193.256	0.601875
54759_54779-	KF297339.1:54759-54779	320.117	281.792	0.880278
107990_108010-	KF297339.1:107990-108010	320.117	265.608	0.829722
179438_179458-	KF297339.1:179438-179458	320.117	169.456	0.529356
117575_117595+	KF297339.1:117575-117595	319.144	279.888	0.876996
136953_136973+	KF297339.1:136953-136973	319.144	257.04	0.805404
26041_26061+	KF297339.1:26041-26061	319.144	255.136	0.799438
76260_76280+	KF297339.1:76260-76280	319.144	216.104	0.677136
178729_178749+	KF297339.1:178729-178749	319.144	208.488	0.653273
112254_112274-	KF297339.1:112254-112274	319.144	21.896	0.0686085
122683_122703-	KF297339.1:122683-122703	318.171	355.096	1.11605
129031_129051+	KF297339.1:129031-129051	318.171	348.432	1.09511
93436_93456-	KF297339.1:93436-93456	318.171	315.112	0.990386
46260_46280+	KF297339.1:46260-46280	318.171	313.208	0.984401
160703_160723-	KF297339.1:160703-160723	317.198	971.04	3.06131
160596_160616-	KF297339.1:160596-160616	317.198	769.216	2.42503
144372_144392+	KF297339.1:144372-144392	317.198	340.816	1.07446
139060_139080-	KF297339.1:139060-139080	317.198	255.136	0.804343
129094_129114-	KF297339.1:129094-129114	317.198	239.904	0.756323
18488_18508-	KF297339.1:18488-18508	316.225	354.144	1.11991
119737_119757-	KF297339.1:119737-119757	316.225	323.68	1.02357
125877_125897-	KF297339.1:125877-125897	316.225	323.68	1.02357
42119_42139-	KF297339.1:42119-42139	316.225	226.576	0.716502
179709_179729-	KF297339.1:179709-179729	316.225	205.632	0.650271
27560_27580+	KF297339.1:27560-27580	316.225	198.968	0.629198
121882_121902-	KF297339.1:121882-121902	316.225	178.976	0.565977
232084_232104+	KF297339.1:232084-232104	316.225	26.656	0.0842944
119355_119375-	KF297339.1:119355-119375	315.252	357	1.13243
56704_56724-	KF297339.1:56704-56724	315.252	317.016	1.0056
172058_172078-	KF297339.1:172058-172078	315.252	252.28	0.800249
29088_29108+	KF297339.1:29088-29108	315.252	25.704	0.0815348
119116_119136-	KF297339.1:119116-119136	314.279	367.472	1.16925
119537_119557-	KF297339.1:119537-119557	314.279	337.008	1.07232
115799_115819+	KF297339.1:115799-115819	314.279	299.88	0.954184
131304_131324+	KF297339.1:131304-131324	314.279	265.608	0.845134
106628_106648+	KF297339.1:106628-106648	313.306	307.496	0.981456
96219_96239+	KF297339.1:96219-96239	313.306	288.456	0.920685
139103_139123-	KF297339.1:139103-139123	313.306	239.904	0.765718
164997_165017-	KF297339.1:164997-165017	312.333	308.448	0.987561
130755_130775-	KF297339.1:130755-130775	311.36	308.448	0.990647
119489_119509-	KF297339.1:119489-119509	311.36	295.12	0.947842
96607_96627+	KF297339.1:96607-96627	311.36	212.296	0.681835
31683_31703+	KF297339.1:31683-31703	311.36	198.016	0.635971
30209_30229+	KF297339.1:30209-30229	311.36	197.064	0.632914
138981_139001-	KF297339.1:138981-139001	310.387	325.584	1.04896
144503_144523+	KF297339.1:144503-144523	310.387	322.728	1.03976
54583_54603-	KF297339.1:54583-54603	310.387	263.704	0.849597
41979_41999+	KF297339.1:41979-41999	310.387	163.744	0.527548
105202_105222-	KF297339.1:105202-105222	310.387	130.424	0.420198
95817_95837+	KF297339.1:95817-95837	309.414	257.992	0.833808
47096_47116+	KF297339.1:47096-47116	309.414	257.04	0.830732
60185_60205-	KF297339.1:60185-60205	309.414	255.136	0.824578
25140_25160-	KF297339.1:25140-25160	308.441	280.84	0.910514
10401_10421-	KF297339.1:10401-10421	308.441	186.592	0.604952
25733_25753-	KF297339.1:25733-25753	307.468	310.352	1.00938
30698_30718-	KF297339.1:30698-30718	307.468	274.176	0.891722
159263_159283+	KF297339.1:159263-159283	307.468	189.448	0.616155
6761_6781-	KF297339.1:6761-6781	307.468	119.952	0.390128
29979_29999-	KF297339.1:29979-29999	306.495	47.6	0.155304
53773_53793-	KF297339.1:53773-53793	305.522	218.008	0.713559
6516_6536-	KF297339.1:6516-6536	305.522	171.36	0.560876
76521_76541-	KF297339.1:76521-76541	304.549	333.2	1.09408
169259_169279-	KF297339.1:169259-169279	304.549	314.16	1.03156
26747_26767-	KF297339.1:26747-26767	304.549	310.352	1.01905
143988_144008-	KF297339.1:143988-144008	304.549	305.592	1.00342
102185_102205-	KF297339.1:102185-102205	304.549	240.856	0.790861
194723_194743-	KF297339.1:194723-194743	304.549	215.152	0.706461
7540_7560+	KF297339.1:7540-7560	304.549	121.856	0.40012
155475_155495+	KF297339.1:155475-155495	304.549	15.232	0.0500149
52594_52614-	KF297339.1:52594-52614	303.576	333.2	1.09758
97442_97462+	KF297339.1:97442-97462	303.576	284.648	0.93765
172369_172389+	KF297339.1:172369-172389	302.603	316.064	1.04448
99097_99117-	KF297339.1:99097-99117	302.603	257.04	0.84943
128425_128445-	KF297339.1:128425-128445	301.63	318.92	1.05732
97579_97599+	KF297339.1:97579-97599	301.63	311.304	1.03207
4376_4396-	KF297339.1:4376-4396	301.63	198.968	0.659643
22768_22788-	KF297339.1:22768-22788	300.657	335.104	1.11457
25654_25674-	KF297339.1:25654-25674	300.657	326.536	1.08607
55477_55497-	KF297339.1:55477-55497	300.657	289.408	0.962585
56070_56090-	KF297339.1:56070-56090	300.657	285.6	0.94992
19227_19247+	KF297339.1:19227-19247	300.657	225.624	0.750437
60293_60313-	KF297339.1:60293-60313	300.657	208.488	0.693441
95481_95501-	KF297339.1:95481-95501	299.684	418.88	1.39774
99801_99821+	KF297339.1:99801-99821	299.684	337.96	1.12772
180079_180099+	KF297339.1:180079-180099	299.684	202.776	0.676633
47531_47551+	KF297339.1:47531-47551	298.711	334.152	1.11865
59912_59932-	KF297339.1:59912-59932	298.711	180.88	0.605535
6794_6814-	KF297339.1:6794-6814	298.711	113.288	0.379256
116784_116804+	KF297339.1:116784-116804	297.738	353.192	1.18625
9110_9130+	KF297339.1:9110-9130	297.738	305.592	1.02638
42655_42675-	KF297339.1:42655-42675	297.738	296.072	0.994404
125261_125281+	KF297339.1:125261-125281	297.738	267.512	0.898481
122031_122051-	KF297339.1:122031-122051	296.765	297.024	1.00087
95287_95307+	KF297339.1:95287-95307	296.765	173.264	0.583842
172699_172719-	KF297339.1:172699-172719	295.792	281.792	0.952669
28334_28354+	KF297339.1:28334-28354	295.792	203.728	0.688754
105141_105161-	KF297339.1:105141-105161	295.792	76.16	0.257478
121409_121429-	KF297339.1:121409-121429	295.792	53.312	0.180235
123714_123734+	KF297339.1:123714-123734	294.819	335.104	1.13664
13866_13886+	KF297339.1:13866-13886	294.819	330.344	1.1205
161746_161766-	KF297339.1:161746-161766	294.819	261.8	0.888002
51486_51506-	KF297339.1:51486-51506	294.819	254.184	0.86217
115913_115933+	KF297339.1:115913-115933	294.819	247.52	0.839566
30433_30453+	KF297339.1:30433-30453	294.819	155.176	0.526343
6713_6733-	KF297339.1:6713-6733	294.819	129.472	0.439158
26804_26824+	KF297339.1:26804-26824	294.819	38.08	0.129164
164886_164906-	KF297339.1:164886-164906	293.846	271.32	0.923341
127995_128015-	KF297339.1:127995-128015	293.846	265.608	0.903902
95043_95063-	KF297339.1:95043-95063	293.846	258.944	0.881223
170863_170883-	KF297339.1:170863-170883	293.846	220.864	0.751632
40628_40648-	KF297339.1:40628-40648	293.846	194.208	0.660918
161104_161124+	KF297339.1:161104-161124	293.846	176.12	0.599362
73297_73317-	KF297339.1:73297-73317	292.873	297.024	1.01417
51380_51400-	KF297339.1:51380-51400	292.873	274.176	0.93616
54877_54897-	KF297339.1:54877-54897	292.873	258.944	0.884151
30376_30396+	KF297339.1:30376-30396	292.873	153.272	0.523339
121845_121865+	KF297339.1:121845-121865	292.873	115.192	0.393317
178396_178416-	KF297339.1:178396-178416	292.873	49.504	0.169029
160239_160259-	KF297339.1:160239-160259	291.9	391.272	1.34043
91811_91831-	KF297339.1:91811-91831	291.9	332.248	1.13823
234236_234256+	KF297339.1:234236-234256	291.9	310.352	1.06321
97154_97174+	KF297339.1:97154-97174	291.9	297.976	1.02082
122983_123003-	KF297339.1:122983-123003	291.9	279.888	0.958849
61009_61029+	KF297339.1:61009-61029	291.9	251.328	0.861007
18769_18789-	KF297339.1:18769-18789	291.9	251.328	0.861007
14663_14683-	KF297339.1:14663-14683	290.927	312.256	1.07331
31625_31645+	KF297339.1:31625-31645	290.927	285.6	0.98169
11885_11905+	KF297339.1:11885-11905	290.927	279.888	0.962056
106401_106421-	KF297339.1:106401-106421	290.927	268.464	0.922788
131445_131465+	KF297339.1:131445-131465	290.927	250.376	0.860615
41512_41532-	KF297339.1:41512-41532	290.927	95.2	0.32723
55989_56009-	KF297339.1:55989-56009	289.954	294.168	1.01453
11998_12018+	KF297339.1:11998-12018	289.954	261.8	0.902902
144095_144115+	KF297339.1:144095-144115	289.954	241.808	0.833953
174123_174143+	KF297339.1:174123-174143	289.954	206.584	0.712472
105198_105218+	KF297339.1:105198-105218	289.954	153.272	0.528608
3241_3261-	KF297339.1:3241-3261	288.981	270.368	0.935591
1144_1164+	KF297339.1:1144-1164	288.981	261.8	0.905942
107951_107971-	KF297339.1:107951-107971	288.981	241.808	0.836761
125971_125991+	KF297339.1:125971-125991	288.981	185.64	0.642395
128227_128247-	KF297339.1:128227-128247	288.008	291.312	1.01147
172145_172165-	KF297339.1:172145-172165	288.008	273.224	0.948668
157959_157979+	KF297339.1:157959-157979	288.008	228.48	0.793311
84226_84246-	KF297339.1:84226-84246	287.035	250.376	0.872284
146707_146727-	KF297339.1:146707-146727	287.035	238	0.829167
99141_99161-	KF297339.1:99141-99161	287.035	218.96	0.762834
135249_135269+	KF297339.1:135249-135269	287.035	189.448	0.660017
118170_118190+	KF297339.1:118170-118190	286.062	290.36	1.01502
15432_15452-	KF297339.1:15432-15452	285.089	646.408	2.26739
113219_113239-	KF297339.1:113219-113239	285.089	305.592	1.07192
128356_128376-	KF297339.1:128356-128376	285.089	283.696	0.995114
2882_2902-	KF297339.1:2882-2902	285.089	280.84	0.985096
13168_13188-	KF297339.1:13168-13188	285.089	270.368	0.948363
150886_150906-	KF297339.1:150886-150906	285.089	266.56	0.935006
9765_9785+	KF297339.1:9765-9785	285.089	238.952	0.838166
61194_61214+	KF297339.1:61194-61214	285.089	237.048	0.831488
112522_112542+	KF297339.1:112522-112542	285.089	148.512	0.520932
54967_54987-	KF297339.1:54967-54987	284.116	269.416	0.948261
107134_107154-	KF297339.1:107134-107154	284.116	227.528	0.800828
30575_30595+	KF297339.1:30575-30595	284.116	155.176	0.546171
25610_25630+	KF297339.1:25610-25630	283.143	316.064	1.11627
158140_158160-	KF297339.1:158140-158160	283.143	271.32	0.958244
119557_119577-	KF297339.1:119557-119577	283.143	262.752	0.927983
211234_211254+	KF297339.1:211234-211254	282.17	20.944	0.0742248
98269_98289+	KF297339.1:98269-98289	281.197	476.952	1.69615
46152_46172+	KF297339.1:46152-46172	281.197	294.168	1.04613
127906_127926-	KF297339.1:127906-127926	281.197	277.984	0.988574
97258_97278+	KF297339.1:97258-97278	281.197	264.656	0.941176
10532_10552-	KF297339.1:10532-10552	281.197	215.152	0.765129
4714_4734-	KF297339.1:4714-4734	281.197	123.76	0.440118
9180_9200-	KF297339.1:9180-9200	281.197	106.624	0.379179
225661_225681+	KF297339.1:225661-225681	280.224	470.288	1.67826
56368_56388-	KF297339.1:56368-56388	280.224	313.208	1.11771
107728_107748-	KF297339.1:107728-107748	280.224	283.696	1.01239
11543_11563-	KF297339.1:11543-11563	280.224	249.424	0.890088
165934_165954-	KF297339.1:165934-165954	280.224	245.616	0.876499
96036_96056+	KF297339.1:96036-96056	279.251	337.96	1.21024
79110_79130+	KF297339.1:79110-79130	279.251	275.128	0.985236
42703_42723-	KF297339.1:42703-42723	279.251	265.608	0.951144
84158_84178-	KF297339.1:84158-84178	279.251	260.848	0.934099
36711_36731-	KF297339.1:36711-36731	279.251	245.616	0.879553
194495_194515-	KF297339.1:194495-194515	279.251	244.664	0.876144
10193_10213-	KF297339.1:10193-10213	279.251	237.048	0.848871
217038_217058-	KF297339.1:217038-217058	279.251	231.336	0.828416
226507_226527-	KF297339.1:226507-226527	279.251	213.248	0.763643
119165_119185-	KF297339.1:119165-119185	278.278	305.592	1.09815
96822_96842+	KF297339.1:96822-96842	278.278	301.784	1.08447
68589_68609-	KF297339.1:68589-68609	278.278	245.616	0.882628
14073_14093+	KF297339.1:14073-14093	278.278	234.192	0.841576
27722_27742+	KF297339.1:27722-27742	278.278	147.56	0.530261
112160_112180+	KF297339.1:112160-112180	278.278	117.096	0.420788
119430_119450-	KF297339.1:119430-119450	277.305	352.24	1.27023
73337_73357-	KF297339.1:73337-73357	277.305	294.168	1.06081
10023_10043-	KF297339.1:10023-10043	277.305	264.656	0.954386
11496_11516+	KF297339.1:11496-11516	277.305	237.048	0.854828
67644_67664-	KF297339.1:67644-67664	277.305	49.504	0.178518
69075_69095-	KF297339.1:69075-69095	276.332	257.04	0.930185
110932_110952+	KF297339.1:110932-110952	275.359	293.216	1.06485
117624_117644+	KF297339.1:117624-117644	275.359	287.504	1.04411
177179_177199-	KF297339.1:177179-177199	275.359	219.912	0.798637
106276_106296-	KF297339.1:106276-106296	275.359	177.072	0.643059
84326_84346+	KF297339.1:84326-84346	274.386	237.048	0.863922
116041_116061+	KF297339.1:116041-116061	274.386	233.24	0.850043
218990_219010-	KF297339.1:218990-219010	274.386	207.536	0.756365
171369_171389-	KF297339.1:171369-171389	274.386	204.68	0.745956
173752_173772-	KF297339.1:173752-173772	273.413	472.192	1.72703
2382_2402-	KF297339.1:2382-2402	273.413	307.496	1.12466
134844_134864-	KF297339.1:134844-134864	273.413	288.456	1.05502
21070_21090+	KF297339.1:21070-21090	273.413	269.416	0.985381
91301_91321-	KF297339.1:91301-91321	273.413	267.512	0.978417
29910_29930-	KF297339.1:29910-29930	273.413	239.904	0.877442
115973_115993+	KF297339.1:115973-115993	273.413	235.144	0.860032
102419_102439+	KF297339.1:102419-102439	273.413	218.96	0.80084
37557_37577+	KF297339.1:37557-37577	273.413	200.872	0.734683
41804_41824-	KF297339.1:41804-41824	273.413	159.936	0.584961
128502_128522-	KF297339.1:128502-128522	272.44	354.144	1.2999
25768_25788-	KF297339.1:25768-25788	272.44	305.592	1.12169
127933_127953-	KF297339.1:127933-127953	272.44	279.888	1.02734
220201_220221+	KF297339.1:220201-220221	272.44	276.08	1.01336
215767_215787-	KF297339.1:215767-215787	272.44	230.384	0.845632
71111_71131+	KF297339.1:71111-71131	272.44	222.768	0.817677
56605_56625+	KF297339.1:56605-56625	271.467	300.832	1.10817
34647_34667-	KF297339.1:34647-34667	271.467	272.272	1.00297
56031_56051-	KF297339.1:56031-56051	271.467	247.52	0.911787
11320_11340+	KF297339.1:11320-11340	271.467	141.848	0.522524
9251_9271-	KF297339.1:9251-9271	271.467	89.488	0.329646
96970_96990-	KF297339.1:96970-96990	270.494	288.456	1.0664
68265_68285+	KF297339.1:68265-68285	270.494	279.888	1.03473
47433_47453+	KF297339.1:47433-47453	270.494	139.944	0.517365
145813_145833-	KF297339.1:145813-145833	269.521	260.848	0.967821
220682_220702-	KF297339.1:220682-220702	269.521	162.792	0.604005
172081_172101-	KF297339.1:172081-172101	268.548	259.896	0.967782
96179_96199+	KF297339.1:96179-96199	268.548	250.376	0.932332
113442_113462+	KF297339.1:113442-113462	268.548	247.52	0.921697
26348_26368+	KF297339.1:26348-26368	268.548	233.24	0.868523
76230_76250+	KF297339.1:76230-76250	268.548	203.728	0.758628
30551_30571+	KF297339.1:30551-30571	268.548	146.608	0.545928
90967_90987+	KF297339.1:90967-90987	268.548	49.504	0.184339
10800_10820+	KF297339.1:10800-10820	267.575	407.456	1.52277
36741_36761-	KF297339.1:36741-36761	267.575	242.76	0.90726
230980_231000+	KF297339.1:230980-231000	267.575	182.784	0.683113
58775_58795-	KF297339.1:58775-58795	267.575	162.792	0.608398
11788_11808-	KF297339.1:11788-11808	266.602	288.456	1.08197
82653_82673+	KF297339.1:82653-82673	266.602	270.368	1.01413
224184_224204-	KF297339.1:224184-224204	266.602	248.472	0.931996
148259_148279-	KF297339.1:148259-148279	266.602	72.352	0.271386
138641_138661+	KF297339.1:138641-138661	265.629	264.656	0.996337
54937_54957-	KF297339.1:54937-54957	265.629	255.136	0.960498
121806_121826-	KF297339.1:121806-121826	265.629	182.784	0.688118
121638_121658-	KF297339.1:121638-121658	265.629	151.368	0.569847
91484_91504-	KF297339.1:91484-91504	265.629	92.344	0.347643
27862_27882+	KF297339.1:27862-27882	265.629	83.776	0.315387
9141_9161+	KF297339.1:9141-9161	265.629	50.456	0.189949
95719_95739+	KF297339.1:95719-95739	264.656	322.728	1.21942
26442_26462+	KF297339.1:26442-26462	264.656	256.088	0.967626
86490_86510-	KF297339.1:86490-86510	264.656	253.232	0.956835
5532_5552-	KF297339.1:5532-5552	264.656	190.4	0.719424
121584_121604-	KF297339.1:121584-121604	264.656	93.296	0.352518
18427_18447+	KF297339.1:18427-18447	264.656	83.776	0.316547
121724_121744+	KF297339.1:121724-121744	264.656	17.136	0.0647482
10191_10211+	KF297339.1:10191-10211	263.683	281.792	1.06868
119020_119040-	KF297339.1:119020-119040	263.683	248.472	0.942313
131994_132014+	KF297339.1:131994-132014	263.683	117.096	0.444079
68771_68791-	KF297339.1:68771-68791	262.71	266.56	1.01465
21247_21267+	KF297339.1:21247-21267	262.71	254.184	0.967546
231646_231666+	KF297339.1:231646-231666	262.71	254.184	0.967546
25786_25806+	KF297339.1:25786-25806	262.71	210.392	0.800853
117781_117801+	KF297339.1:117781-117801	262.71	208.488	0.793605
220239_220259+	KF297339.1:220239-220259	262.71	198.968	0.757367
96747_96767+	KF297339.1:96747-96767	262.71	189.448	0.72113
226886_226906+	KF297339.1:226886-226906	260.764	251.328	0.963814
9902_9922-	KF297339.1:9902-9922	260.764	251.328	0.963814
18583_18603+	KF297339.1:18583-18603	260.764	231.336	0.887147
54665_54685-	KF297339.1:54665-54685	260.764	226.576	0.868893
9313_9333+	KF297339.1:9313-9333	260.764	59.024	0.22635
180561_180581+	KF297339.1:180561-180581	260.764	23.8	0.0912703
24752_24772+	KF297339.1:24752-24772	259.791	285.6	1.09935
139143_139163-	KF297339.1:139143-139163	259.791	268.464	1.03338
165958_165978-	KF297339.1:165958-165978	259.791	258.944	0.99674
51126_51146+	KF297339.1:51126-51146	259.791	252.28	0.971088
7677_7697-	KF297339.1:7677-7697	259.791	117.096	0.450732
104928_104948+	KF297339.1:104928-104948	259.791	42.84	0.164902
29060_29080+	KF297339.1:29060-29080	259.791	31.416	0.120928
145083_145103+	KF297339.1:145083-145103	258.818	238	0.919565
104099_104119+	KF297339.1:104099-104119	258.818	227.528	0.879104
104854_104874-	KF297339.1:104854-104874	258.818	172.312	0.665765
48443_48463-	KF297339.1:48443-48463	257.845	252.28	0.978417
124519_124539-	KF297339.1:124519-124539	257.845	245.616	0.952572
115580_115600+	KF297339.1:115580-115600	256.872	227.528	0.885764
1201_1221+	KF297339.1:1201-1221	256.872	219.912	0.856115
53343_53363-	KF297339.1:53343-53363	256.872	177.072	0.689339
85670_85690-	KF297339.1:85670-85690	255.899	352.24	1.37648
164814_164834-	KF297339.1:164814-164834	255.899	258.944	1.0119
53629_53649-	KF297339.1:53629-53649	255.899	249.424	0.974697
213231_213251-	KF297339.1:213231-213251	255.899	245.616	0.959816
118290_118310-	KF297339.1:118290-118310	255.899	223.72	0.874251
6168_6188-	KF297339.1:6168-6188	255.899	214.2	0.837049
137000_137020+	KF297339.1:137000-137020	255.899	198.968	0.777526
53224_53244-	KF297339.1:53224-53244	255.899	194.208	0.758924
112552_112572+	KF297339.1:112552-112572	255.899	186.592	0.729163
30461_30481+	KF297339.1:30461-30481	255.899	160.888	0.628717
177317_177337-	KF297339.1:177317-177337	255.899	73.304	0.286457
234256_234276+	KF297339.1:234256-234276	254.926	286.552	1.12406
145234_145254+	KF297339.1:145234-145254	254.926	254.184	0.997089
117722_117742+	KF297339.1:117722-117742	254.926	247.52	0.970948
96585_96605+	KF297339.1:96585-96605	254.926	230.384	0.903729
53875_53895-	KF297339.1:53875-53895	254.926	211.344	0.829041
128815_128835+	KF297339.1:128815-128835	254.926	208.488	0.817837
13499_13519+	KF297339.1:13499-13519	254.926	167.552	0.657257
28360_28380+	KF297339.1:28360-28380	254.926	129.472	0.507881
61137_61157+	KF297339.1:61137-61157	253.953	257.04	1.01216
39735_39755-	KF297339.1:39735-39755	253.953	211.344	0.832217
9072_9092-	KF297339.1:9072-9092	253.953	47.6	0.187436
25596_25616-	KF297339.1:25596-25616	252.98	295.12	1.16657
145511_145531-	KF297339.1:145511-145531	252.98	289.408	1.144
17523_17543-	KF297339.1:17523-17543	252.98	275.128	1.08755
105509_105529-	KF297339.1:105509-105529	252.98	230.384	0.910681
123352_123372-	KF297339.1:123352-123372	252.98	223.72	0.884339
59951_59971-	KF297339.1:59951-59971	252.98	218.008	0.86176
145318_145338+	KF297339.1:145318-145338	252.98	205.632	0.812839
160728_160748-	KF297339.1:160728-160748	252.007	717.808	2.84837
64111_64131+	KF297339.1:64111-64131	252.007	243.712	0.967084
35516_35536-	KF297339.1:35516-35536	252.007	174.216	0.691314
170894_170914+	KF297339.1:170894-170914	252.007	127.568	0.506208
136663_136683+	KF297339.1:136663-136683	251.034	233.24	0.929117
121851_121871-	KF297339.1:121851-121871	251.034	160.888	0.640901
135104_135124+	KF297339.1:135104-135124	251.034	137.088	0.546093
8477_8497-	KF297339.1:8477-8497	251.034	80.92	0.322347
8934_8954-	KF297339.1:8934-8954	251.034	74.256	0.295801
8734_8754-	KF297339.1:8734-8754	251.034	61.88	0.2465
122744_122764-	KF297339.1:122744-122764	250.061	212.296	0.848977
63497_63517+	KF297339.1:63497-63517	250.061	190.4	0.761414
26784_26804+	KF297339.1:26784-26804	250.061	171.36	0.685273
222726_222746-	KF297339.1:222726-222746	250.061	137.088	0.548218
27053_27073-	KF297339.1:27053-27073	250.061	96.152	0.384514
12593_12613+	KF297339.1:12593-12613	249.088	237.048	0.951664
105970_105990-	KF297339.1:105970-105990	249.088	237.048	0.951664
24214_24234+	KF297339.1:24214-24234	249.088	236.096	0.947842
11916_11936+	KF297339.1:11916-11936	249.088	205.632	0.82554
140695_140715-	KF297339.1:140695-140715	249.088	171.36	0.68795
97607_97627+	KF297339.1:97607-97627	248.115	265.608	1.0705
169041_169061+	KF297339.1:169041-169061	248.115	234.192	0.943885
117407_117427+	KF297339.1:117407-117427	248.115	228.48	0.920863
95040_95060+	KF297339.1:95040-95060	248.115	206.584	0.832614
13893_13913+	KF297339.1:13893-13913	248.115	201.824	0.813429
148661_148681+	KF297339.1:148661-148681	248.115	197.064	0.794245
160702_160722+	KF297339.1:160702-160722	248.115	165.648	0.667626
160322_160342-	KF297339.1:160322-160342	247.142	551.208	2.23033
218840_218860+	KF297339.1:218840-218860	247.142	255.136	1.03235
9799_9819-	KF297339.1:9799-9819	247.142	218.96	0.885968
145287_145307+	KF297339.1:145287-145307	247.142	206.584	0.835892
6673_6693+	KF297339.1:6673-6693	247.142	183.736	0.743443
26642_26662+	KF297339.1:26642-26662	247.142	163.744	0.66255
220282_220302-	KF297339.1:220282-220302	247.142	123.76	0.500765
56621_56641-	KF297339.1:56621-56641	246.169	238.952	0.970683
17505_17525+	KF297339.1:17505-17525	246.169	226.576	0.920408
115360_115380+	KF297339.1:115360-115380	246.169	180.88	0.73478
224381_224401+	KF297339.1:224381-224401	246.169	158.984	0.645833
35669_35689-	KF297339.1:35669-35689	245.196	263.704	1.07548
48145_48165+	KF297339.1:48145-48165	245.196	249.424	1.01724
46624_46644+	KF297339.1:46624-46644	245.196	242.76	0.990065
5503_5523+	KF297339.1:5503-5523	245.196	241.808	0.986182
115764_115784+	KF297339.1:115764-115784	245.196	233.24	0.951239
99342_99362+	KF297339.1:99342-99362	245.196	174.216	0.710517
1652_1672+	KF297339.1:1652-1672	245.196	160.888	0.656161
226181_226201-	KF297339.1:226181-226201	245.196	101.864	0.415439
7414_7434+	KF297339.1:7414-7434	245.196	51.408	0.209661
97649_97669+	KF297339.1:97649-97669	244.223	270.368	1.10705
51067_51087+	KF297339.1:51067-51087	244.223	262.752	1.07587
106057_106077-	KF297339.1:106057-106077	244.223	242.76	0.99401
54789_54809-	KF297339.1:54789-54809	244.223	228.48	0.935538
124378_124398-	KF297339.1:124378-124398	244.223	221.816	0.908252
5677_5697+	KF297339.1:5677-5697	244.223	175.168	0.717246
1605_1625+	KF297339.1:1605-1625	244.223	174.216	0.713348
106160_106180-	KF297339.1:106160-106180	244.223	148.512	0.6081
121786_121806-	KF297339.1:121786-121806	244.223	138.992	0.569119
107086_107106-	KF297339.1:107086-107106	244.223	113.288	0.463871
58242_58262+	KF297339.1:58242-58262	243.25	302.736	1.24455
115830_115850+	KF297339.1:115830-115850	243.25	257.04	1.05669
144559_144579-	KF297339.1:144559-144579	243.25	243.712	1.0019
108283_108303-	KF297339.1:108283-108303	243.25	228.48	0.939281
130667_130687-	KF297339.1:130667-130687	243.25	227.528	0.935367
70940_70960-	KF297339.1:70940-70960	243.25	213.248	0.876662
75384_75404-	KF297339.1:75384-75404	243.25	197.064	0.810129
226414_226434-	KF297339.1:226414-226434	243.25	174.216	0.716201
23467_23487-	KF297339.1:23467-23487	243.25	85.68	0.35223
96306_96326+	KF297339.1:96306-96326	242.277	317.016	1.30849
152807_152827-	KF297339.1:152807-152827	242.277	238.952	0.986276
64467_64487+	KF297339.1:64467-64487	242.277	224.672	0.927335
122567_122587+	KF297339.1:122567-122587	242.277	155.176	0.64049
152861_152881-	KF297339.1:152861-152881	241.304	256.088	1.06127
211667_211687+	KF297339.1:211667-211687	241.304	248.472	1.02971
119262_119282-	KF297339.1:119262-119282	241.304	239.904	0.994198
10461_10481-	KF297339.1:10461-10481	241.304	219.912	0.911348
137059_137079+	KF297339.1:137059-137079	241.304	216.104	0.895567
164914_164934-	KF297339.1:164914-164934	241.304	216.104	0.895567
97088_97108-	KF297339.1:97088-97108	241.304	214.2	0.887677
119047_119067-	KF297339.1:119047-119067	240.331	281.792	1.17252
119220_119240-	KF297339.1:119220-119240	240.331	265.608	1.10518
164485_164505+	KF297339.1:164485-164505	240.331	213.248	0.88731
15293_15313+	KF297339.1:15293-15313	240.331	204.68	0.851659
20972_20992+	KF297339.1:20972-20992	240.331	203.728	0.847698
139081_139101-	KF297339.1:139081-139101	240.331	198.968	0.827892
170526_170546-	KF297339.1:170526-170546	240.331	194.208	0.808086
33931_33951+	KF297339.1:33931-33951	240.331	162.792	0.677366
41690_41710-	KF297339.1:41690-41710	240.331	116.144	0.483267
225450_225470-	KF297339.1:225450-225470	240.331	74.256	0.308974
4833_4853+	KF297339.1:4833-4853	239.358	434.112	1.81365
14412_14432-	KF297339.1:14412-14432	239.358	257.992	1.07785
53992_54012-	KF297339.1:53992-54012	239.358	200.872	0.839212
116324_116344+	KF297339.1:116324-116344	239.358	155.176	0.648301
124874_124894+	KF297339.1:124874-124894	239.358	59.976	0.25057
214822_214842+	KF297339.1:214822-214842	239.358	42.84	0.178979
17394_17414+	KF297339.1:17394-17414	238.385	295.12	1.238
46362_46382+	KF297339.1:46362-46382	238.385	240.856	1.01037
46494_46514+	KF297339.1:46494-46514	238.385	238	0.998385
152883_152903-	KF297339.1:152883-152903	238.385	207.536	0.870592
27742_27762+	KF297339.1:27742-27762	238.385	154.224	0.646953
222878_222898+	KF297339.1:222878-222898	238.385	150.416	0.630979
107014_107034+	KF297339.1:107014-107034	238.385	141.848	0.595037
106374_106394+	KF297339.1:106374-106394	238.385	138.992	0.583057
48108_48128-	KF297339.1:48108-48128	237.412	304.64	1.28317
55658_55678-	KF297339.1:55658-55678	237.412	234.192	0.986437
3137_3157+	KF297339.1:3137-3157	237.412	175.168	0.737823
6485_6505-	KF297339.1:6485-6505	237.412	117.096	0.493219
64286_64306+	KF297339.1:64286-64306	236.439	261.8	1.10726
105062_105082-	KF297339.1:105062-105082	236.439	248.472	1.05089
51307_51327-	KF297339.1:51307-51327	236.439	218.008	0.922048
157512_157532-	KF297339.1:157512-157532	236.439	204.68	0.865678
148520_148540-	KF297339.1:148520-148540	236.439	130.424	0.551618
25741_25761+	KF297339.1:25741-25761	235.466	256.088	1.08758
93486_93506-	KF297339.1:93486-93506	235.466	255.136	1.08354
93403_93423-	KF297339.1:93403-93423	235.466	242.76	1.03098
76563_76583-	KF297339.1:76563-76583	235.466	224.672	0.954159
2270_2290-	KF297339.1:2270-2290	235.466	223.72	0.950116
68566_68586-	KF297339.1:68566-68586	235.466	212.296	0.901599
71363_71383+	KF297339.1:71363-71383	235.466	210.392	0.893513
40238_40258-	KF297339.1:40238-40258	235.466	193.256	0.820738
72418_72438-	KF297339.1:72418-72438	235.466	166.6	0.707533
107318_107338-	KF297339.1:107318-107338	235.466	107.576	0.456864
10500_10520+	KF297339.1:10500-10520	235.466	79.968	0.339616
52039_52059-	KF297339.1:52039-52059	234.493	223.72	0.954058
118235_118255+	KF297339.1:118235-118255	234.493	181.832	0.775426
143048_143068+	KF297339.1:143048-143068	233.52	210.392	0.900959
37250_37270-	KF297339.1:37250-37270	233.52	204.68	0.876499
21285_21305+	KF297339.1:21285-21305	233.52	203.728	0.872422
227490_227510+	KF297339.1:227490-227510	233.52	192.304	0.823501
107050_107070-	KF297339.1:107050-107070	233.52	187.544	0.803118
42012_42032-	KF297339.1:42012-42032	233.52	165.648	0.709353
4909_4929-	KF297339.1:4909-4929	233.52	45.696	0.195683
128124_128144-	KF297339.1:128124-128144	232.547	293.216	1.26089
63992_64012+	KF297339.1:63992-64012	232.547	235.144	1.01117
97289_97309-	KF297339.1:97289-97309	232.547	210.392	0.904729
87220_87240-	KF297339.1:87220-87240	232.547	182.784	0.786009
4237_4257-	KF297339.1:4237-4257	232.547	179.928	0.773727
19436_19456+	KF297339.1:19436-19456	232.547	160.888	0.691852
135136_135156+	KF297339.1:135136-135156	232.547	142.8	0.614069
10923_10943-	KF297339.1:10923-10943	232.547	124.712	0.536287
65606_65626+	KF297339.1:65606-65626	231.574	205.632	0.887975
210583_210603+	KF297339.1:210583-210603	231.574	205.632	0.887975
123192_123212-	KF297339.1:123192-123212	231.574	197.064	0.850976
11581_11601-	KF297339.1:11581-11601	231.574	191.352	0.82631
122314_122334-	KF297339.1:122314-122334	231.574	151.368	0.653649
81175_81195-	KF297339.1:81175-81195	230.601	244.664	1.06098
84273_84293-	KF297339.1:84273-84293	230.601	238	1.03209
137150_137170+	KF297339.1:137150-137170	230.601	230.384	0.999059
17678_17698-	KF297339.1:17678-17698	230.601	204.68	0.887594
1714_1734+	KF297339.1:1714-1734	230.601	200.872	0.87108
69649_69669-	KF297339.1:69649-69669	230.601	186.592	0.809155
59358_59378-	KF297339.1:59358-59378	230.601	160.888	0.69769
135278_135298+	KF297339.1:135278-135298	230.601	97.104	0.421091
161720_161740+	KF297339.1:161720-161740	230.601	76.16	0.330267
53941_53961-	KF297339.1:53941-53961	229.628	218.008	0.949396
146676_146696-	KF297339.1:146676-146696	229.628	214.2	0.932813
227470_227490-	KF297339.1:227470-227490	229.628	169.456	0.737959
215047_215067+	KF297339.1:215047-215067	229.628	108.528	0.472625
179026_179046+	KF297339.1:179026-179046	229.628	79.016	0.344104
107247_107267+	KF297339.1:107247-107267	229.628	30.464	0.132667
140832_140852-	KF297339.1:140832-140852	229.628	25.704	0.111938
143924_143944-	KF297339.1:143924-143944	228.655	220.864	0.965927
26641_26661-	KF297339.1:26641-26661	228.655	216.104	0.945109
24552_24572-	KF297339.1:24552-24572	228.655	198.016	0.866003
68477_68497-	KF297339.1:68477-68497	228.655	197.064	0.86184
33548_33568-	KF297339.1:33548-33568	228.655	184.688	0.807715
95367_95387+	KF297339.1:95367-95387	228.655	130.424	0.570396
230375_230395-	KF297339.1:230375-230395	228.655	100.912	0.441329
229412_229432+	KF297339.1:229412-229432	228.655	87.584	0.38304
163195_163215-	KF297339.1:163195-163215	228.655	58.072	0.253972
25025_25045+	KF297339.1:25025-25045	227.682	329.392	1.44672
86531_86551-	KF297339.1:86531-86551	227.682	280.84	1.23347
133476_133496-	KF297339.1:133476-133496	227.682	235.144	1.03277
131365_131385+	KF297339.1:131365-131385	227.682	210.392	0.924061
32501_32521-	KF297339.1:32501-32521	227.682	196.112	0.861342
106302_106322-	KF297339.1:106302-106322	227.682	196.112	0.861342
8879_8899-	KF297339.1:8879-8899	227.682	95.2	0.418127
61700_61720+	KF297339.1:61700-61720	226.709	277.032	1.22197
137149_137169-	KF297339.1:137149-137169	226.709	236.096	1.04141
168676_168696+	KF297339.1:168676-168696	226.709	159.936	0.705468
54626_54646-	KF297339.1:54626-54646	226.709	158.984	0.701269
168463_168483+	KF297339.1:168463-168483	226.709	148.512	0.655078
41938_41958+	KF297339.1:41938-41958	226.709	147.56	0.650878
10894_10914-	KF297339.1:10894-10914	226.709	102.816	0.453515
87318_87338-	KF297339.1:87318-87338	226.709	96.152	0.424121
8677_8697-	KF297339.1:8677-8697	226.709	45.696	0.201562
112936_112956+	KF297339.1:112936-112956	225.736	256.088	1.13446
134809_134829-	KF297339.1:134809-134829	225.736	218.96	0.969983
152994_153014-	KF297339.1:152994-153014	225.736	201.824	0.894071
216775_216795-	KF297339.1:216775-216795	225.736	185.64	0.822377
71636_71656+	KF297339.1:71636-71656	225.736	174.216	0.771769
68036_68056+	KF297339.1:68036-68056	225.736	158.032	0.700074
227913_227933+	KF297339.1:227913-227933	225.736	151.368	0.670553
8031_8051-	KF297339.1:8031-8051	225.736	145.656	0.645249
8844_8864-	KF297339.1:8844-8864	225.736	55.216	0.244604
15141_15161-	KF297339.1:15141-15161	224.763	306.544	1.36385
96993_97013+	KF297339.1:96993-97013	223.79	234.192	1.04648
159586_159606+	KF297339.1:159586-159606	223.79	222.768	0.995433
123974_123994-	KF297339.1:123974-123994	223.79	153.272	0.684892
105290_105310-	KF297339.1:105290-105310	223.79	138.04	0.616828
41546_41566-	KF297339.1:41546-41566	223.79	127.568	0.570034
160727_160747+	KF297339.1:160727-160747	223.79	125.664	0.561526
121451_121471-	KF297339.1:121451-121471	223.79	33.32	0.14889
55342_55362-	KF297339.1:55342-55362	222.817	242.76	1.0895
168450_168470-	KF297339.1:168450-168470	222.817	184.688	0.828878
219015_219035-	KF297339.1:219015-219035	222.817	167.552	0.751971
145350_145370+	KF297339.1:145350-145370	222.817	148.512	0.66652
176790_176810+	KF297339.1:176790-176810	222.817	48.552	0.217901
211263_211283-	KF297339.1:211263-211283	221.844	436.968	1.96971
3131_3151-	KF297339.1:3131-3151	221.844	237.048	1.06853
102390_102410+	KF297339.1:102390-102410	221.844	201.824	0.909756
11663_11683-	KF297339.1:11663-11683	221.844	192.304	0.866843
220424_220444-	KF297339.1:220424-220444	221.844	116.144	0.523539
9027_9047+	KF297339.1:9027-9047	221.844	59.976	0.270352
17839_17859-	KF297339.1:17839-17859	220.871	192.304	0.870662
131479_131499+	KF297339.1:131479-131499	220.871	183.736	0.83187
206722_206742-	KF297339.1:206722-206742	220.871	183.736	0.83187
111643_111663+	KF297339.1:111643-111663	220.871	169.456	0.767217
41371_41391-	KF297339.1:41371-41391	220.871	112.336	0.508605
15356_15376+	KF297339.1:15356-15376	220.871	92.344	0.41809
18317_18337+	KF297339.1:18317-18337	219.898	232.288	1.05634
125493_125513-	KF297339.1:125493-125513	219.898	231.336	1.05202
52566_52586-	KF297339.1:52566-52586	219.898	203.728	0.926466
23213_23233+	KF297339.1:23213-23233	219.898	171.36	0.77927
2803_2823+	KF297339.1:2803-2823	219.898	158.032	0.71866
2079_2099-	KF297339.1:2079-2099	219.898	122.808	0.558477
3006_3026+	KF297339.1:3006-3026	219.898	119.952	0.545489
90210_90230+	KF297339.1:90210-90230	218.925	227.528	1.0393
86556_86576-	KF297339.1:86556-86576	218.925	214.2	0.978417
71290_71310+	KF297339.1:71290-71310	218.925	202.776	0.926235
55008_55028-	KF297339.1:55008-55028	218.925	195.16	0.891447
117799_117819-	KF297339.1:117799-117819	218.925	195.16	0.891447
10381_10401-	KF297339.1:10381-10401	218.925	146.608	0.669672
134328_134348+	KF297339.1:134328-134348	218.925	127.568	0.582702
116703_116723-	KF297339.1:116703-116723	218.925	79.968	0.365276
225720_225740+	KF297339.1:225720-225740	217.952	337.008	1.54625
97784_97804+	KF297339.1:97784-97804	217.952	192.304	0.882323
68106_68126-	KF297339.1:68106-68126	217.952	190.4	0.873587
116377_116397+	KF297339.1:116377-116397	217.952	189.448	0.869219
55538_55558+	KF297339.1:55538-55558	217.952	171.36	0.786228
135352_135372+	KF297339.1:135352-135372	217.952	151.368	0.694502
179890_179910+	KF297339.1:179890-179910	217.952	149.464	0.685766
95229_95249+	KF297339.1:95229-95249	217.952	134.232	0.615879
230151_230171-	KF297339.1:230151-230171	217.952	134.232	0.615879
6668_6688-	KF297339.1:6668-6688	217.952	105.672	0.484841
6302_6322-	KF297339.1:6302-6322	217.952	94.248	0.432425
176459_176479-	KF297339.1:176459-176479	217.952	49.504	0.227133
117687_117707+	KF297339.1:117687-117707	216.979	214.2	0.987192
68632_68652-	KF297339.1:68632-68652	216.979	208.488	0.960867
51393_51413+	KF297339.1:51393-51413	216.979	206.584	0.952092
61418_61438+	KF297339.1:61418-61438	216.979	193.256	0.890667
122415_122435-	KF297339.1:122415-122435	216.979	174.216	0.802916
113467_113487+	KF297339.1:113467-113487	216.979	167.552	0.772204
140564_140584+	KF297339.1:140564-140584	216.979	154.224	0.710778
105489_105509-	KF297339.1:105489-105509	216.979	144.704	0.666903
138464_138484+	KF297339.1:138464-138484	216.979	138.04	0.636191
49638_49658-	KF297339.1:49638-49658	216.979	125.664	0.579153
226464_226484-	KF297339.1:226464-226484	216.979	115.192	0.53089
119145_119165-	KF297339.1:119145-119165	216.006	277.984	1.28693
11612_11632-	KF297339.1:11612-11632	216.006	214.2	0.991639
3839_3859-	KF297339.1:3839-3859	216.006	201.824	0.934344
106421_106441-	KF297339.1:106421-106441	216.006	182.784	0.846199
58502_58522-	KF297339.1:58502-58522	216.006	98.056	0.45395
10620_10640+	KF297339.1:10620-10640	216.006	95.2	0.440728
121356_121376-	KF297339.1:121356-121376	216.006	30.464	0.141033
128465_128485-	KF297339.1:128465-128485	215.033	250.376	1.16436
98116_98136-	KF297339.1:98116-98136	215.033	212.296	0.987272
74984_75004-	KF297339.1:74984-75004	215.033	209.44	0.97399
126372_126392+	KF297339.1:126372-126392	215.033	201.824	0.938572
24892_24912+	KF297339.1:24892-24912	215.033	200.872	0.934145
122451_122471-	KF297339.1:122451-122471	215.033	186.592	0.867737
118881_118901-	KF297339.1:118881-118901	215.033	185.64	0.863309
53794_53814-	KF297339.1:53794-53814	215.033	170.408	0.792474
50981_51001-	KF297339.1:50981-51001	214.06	261.8	1.22302
123073_123093-	KF297339.1:123073-123093	214.06	179.928	0.840549
46305_46325+	KF297339.1:46305-46325	213.087	232.288	1.09011
64189_64209+	KF297339.1:64189-64209	213.087	228.48	1.07224
70870_70890-	KF297339.1:70870-70890	213.087	212.296	0.996288
50402_50422-	KF297339.1:50402-50422	213.087	203.728	0.956079
60965_60985+	KF297339.1:60965-60985	213.087	185.64	0.871193
106341_106361-	KF297339.1:106341-106361	213.087	183.736	0.862258
[truncated: 10,374 more rows]

## Sheet: Towne >200 Strength
TSR	UCSC	Towne IE2F Flavo	Towne IE2F Flavo dTag	dTag/Ctrl		Repressed	TSR	Column1	Towne IE2F Flavo	Towne IE2F Flavo dTag	dTag/Ctrl
176589_176609+	FJ616285.1:176589-176609	3250.79	77.112	0.023721			174091_174111-	FJ616285.1:174091-174111	206.276	3622.36	17.5607
176053_176073-	FJ616285.1:176053-176073	6880.08	192.304	0.0279508			174116_174136-	FJ616285.1:174116-174136	390.173	6666.86	17.0869
180494_180514-	FJ616285.1:180494-180514	1221.12	37.128	0.030405			174218_174238-	FJ616285.1:174218-174238	944.783	15581.4	16.492
9182_9202+	FJ616285.1:9182-9202	1984.92	66.64	0.0335731			174154_174174-	FJ616285.1:174154-174174	431.039	7083.83	16.4343
176028_176048-	FJ616285.1:176028-176048	516.663	18.088	0.0350093			174175_174195-	FJ616285.1:174175-174195	630.504	8730.79	13.8473
10818_10838-	FJ616285.1:10818-10838	2967.65	119.952	0.0404199			174198_174218-	FJ616285.1:174198-174218	8792.03	113758	12.9388
9156_9176-	FJ616285.1:9156-9176	13797.1	570.248	0.0413309			160847_160867-	FJ616285.1:160847-160867	23688.7	78304.9	3.30558
208491_208511-	FJ616285.1:208491-208511	725.858	30.464	0.0419696			15452_15472-	FJ616285.1:15452-15472	2188.28	6910.57	3.158
176073_176093-	FJ616285.1:176073-176093	418.39	19.992	0.0477832			160703_160723-	FJ616285.1:160703-160723	317.198	971.04	3.06131
176462_176482+	FJ616285.1:176462-176482	1035.27	51.408	0.0496565			160771_160791-	FJ616285.1:160771-160791	439.796	1300.43	2.9569
10698_10718+	FJ616285.1:10698-10718	2421.8	120.904	0.0499233			225570_225590+	FJ616285.1:225570-225590	16735.6	47712.3	2.85095
155475_155495+	FJ616285.1:155475-155495	304.549	15.232	0.0500149			160728_160748-	FJ616285.1:160728-160748	252.007	717.808	2.84837
160618_160638+	FJ616285.1:160618-160638	915.593	49.504	0.0540677			160751_160771-	FJ616285.1:160751-160771	375.578	1031.02	2.74514
9305_9325-	FJ616285.1:9305-9325	3594.26	203.728	0.0566815			160826_160846-	FJ616285.1:160826-160846	2046.22	5454.96	2.66587
10720_10740+	FJ616285.1:10720-10740	618.828	36.176	0.0584589			17357_17377+	FJ616285.1:17357-17377	2341.04	5952.86	2.54283
29018_29038+	FJ616285.1:29018-29038	487.473	30.464	0.0624937			160596_160616-	FJ616285.1:160596-160616	317.198	769.216	2.42503
121724_121744+	FJ616285.1:121724-121744	264.656	17.136	0.0647482			211283_211303-	FJ616285.1:211283-211303	1006.08	2407.61	2.39305
180035_180055-	FJ616285.1:180035-180055	700.56	45.696	0.0652278			225590_225610+	FJ616285.1:225590-225610	758.94	1807.85	2.38207
121785_121805+	FJ616285.1:121785-121805	548.772	36.176	0.0659217			15432_15452-	FJ616285.1:15432-15452	285.089	646.408	2.26739
8697_8717-	FJ616285.1:8697-8717	608.125	40.936	0.0673151			160322_160342-	FJ616285.1:160322-160342	247.142	551.208	2.23033
176546_176566+	FJ616285.1:176546-176566	403.795	27.608	0.0683713			15492_15512+	FJ616285.1:15492-15512	1389.44	3042.59	2.18979
112254_112274-	FJ616285.1:112254-112274	319.144	21.896	0.0686085			160826_160846+	FJ616285.1:160826-160846	421.309	896.784	2.12857
9117_9137-	FJ616285.1:9117-9137	708.344	50.456	0.0712309			98374_98394+	FJ616285.1:98374-98394	649.964	1353.74	2.0828
211234_211254+	FJ616285.1:211234-211254	282.17	20.944	0.0742248			98157_98177+	FJ616285.1:98157-98177	424.228	873.936	2.06006
176692_176712-	FJ616285.1:176692-176712	6950.14	526.456	0.0757475			17295_17315-	FJ616285.1:17295-17315	391.146	804.44	2.05662
10678_10698+	FJ616285.1:10678-10698	740.453	56.168	0.0758563			160451_160471-	FJ616285.1:160451-160471	201.411	409.36	2.03246
29088_29108+	FJ616285.1:29088-29108	315.252	25.704	0.0815348
230197_230217+	FJ616285.1:230197-230217	768.67	64.736	0.0842182		Activated	TSR	Column1	Towne IE2F Flavo	Towne IE2F Flavo dTag	dTag/Ctrl
232084_232104+	FJ616285.1:232084-232104	316.225	26.656	0.0842944			176589_176609+	FJ616285.1:176589-176609	3250.79	77.112	0.023721								Percent
214844_214864+	FJ616285.1:214844-214864	603.26	51.408	0.085217			176053_176073-	FJ616285.1:176053-176073	6880.08	192.304	0.0279508						repressed	26	1.23987
176671_176691-	FJ616285.1:176671-176691	479.689	40.936	0.0853386			180494_180514-	FJ616285.1:180494-180514	1221.12	37.128	0.030405						activated	251	11.9695
121544_121564-	FJ616285.1:121544-121564	12225.7	1059.58	0.0866676			9182_9202+	FJ616285.1:9182-9202	1984.92	66.64	0.0335731
174334_174354+	FJ616285.1:174334-174354	1569.45	142.8	0.0909873			176028_176048-	FJ616285.1:176028-176048	516.663	18.088	0.0350093
180561_180581+	FJ616285.1:180561-180581	260.764	23.8	0.0912703			10818_10838-	FJ616285.1:10818-10838	2967.65	119.952	0.0404199
121471_121491-	FJ616285.1:121471-121491	566.286	55.216	0.0975055			9156_9176-	FJ616285.1:9156-9176	13797.1	570.248	0.0413309
121523_121543-	FJ616285.1:121523-121543	1514.96	149.464	0.0986586			208491_208511-	FJ616285.1:208491-208511	725.858	30.464	0.0419696
9162_9182+	FJ616285.1:9162-9182	613.963	65.688	0.10699			176073_176093-	FJ616285.1:176073-176093	418.39	19.992	0.0477832
140832_140852-	FJ616285.1:140832-140852	229.628	25.704	0.111938			176462_176482+	FJ616285.1:176462-176482	1035.27	51.408	0.0496565
160666_160686+	FJ616285.1:160666-160686	475.797	53.312	0.112048			10698_10718+	FJ616285.1:10698-10718	2421.8	120.904	0.0499233
28914_28934+	FJ616285.1:28914-28934	625.639	71.4	0.114123			155475_155495+	FJ616285.1:155475-155495	304.549	15.232	0.0500149
29782_29802+	FJ616285.1:29782-29802	201.411	23.8	0.118166			160618_160638+	FJ616285.1:160618-160638	915.593	49.504	0.0540677
29060_29080+	FJ616285.1:29060-29080	259.791	31.416	0.120928			9305_9325-	FJ616285.1:9305-9325	3594.26	203.728	0.0566815
104948_104968+	FJ616285.1:104948-104968	579.908	71.4	0.123123			10720_10740+	FJ616285.1:10720-10740	618.828	36.176	0.0584589
176755_176775-	FJ616285.1:176755-176775	443.688	55.216	0.124448			29018_29038+	FJ616285.1:29018-29038	487.473	30.464	0.0624937
26804_26824+	FJ616285.1:26804-26824	294.819	38.08	0.129164			121724_121744+	FJ616285.1:121724-121744	264.656	17.136	0.0647482
105088_105108+	FJ616285.1:105088-105108	343.469	44.744	0.130271			180035_180055-	FJ616285.1:180035-180055	700.56	45.696	0.0652278
107247_107267+	FJ616285.1:107247-107267	229.628	30.464	0.132667			121785_121805+	FJ616285.1:121785-121805	548.772	36.176	0.0659217
176917_176937-	FJ616285.1:176917-176937	1804.91	252.28	0.139774			8697_8717-	FJ616285.1:8697-8717	608.125	40.936	0.0673151
121356_121376-	FJ616285.1:121356-121376	216.006	30.464	0.141033			176546_176566+	FJ616285.1:176546-176566	403.795	27.608	0.0683713
112132_112152+	FJ616285.1:112132-112152	838.726	121.856	0.145287			112254_112274-	FJ616285.1:112254-112274	319.144	21.896	0.0686085
121451_121471-	FJ616285.1:121451-121471	223.79	33.32	0.14889			9117_9137-	FJ616285.1:9117-9137	708.344	50.456	0.0712309
4886_4906-	FJ616285.1:4886-4906	698.614	106.624	0.152622			211234_211254+	FJ616285.1:211234-211254	282.17	20.944	0.0742248
7244_7264+	FJ616285.1:7244-7264	1953.78	302.736	0.154949			176692_176712-	FJ616285.1:176692-176712	6950.14	526.456	0.0757475
29979_29999-	FJ616285.1:29979-29999	306.495	47.6	0.155304			10678_10698+	FJ616285.1:10678-10698	740.453	56.168	0.0758563
121503_121523-	FJ616285.1:121503-121523	435.904	68.544	0.157246			29088_29108+	FJ616285.1:29088-29108	315.252	25.704	0.0815348
176276_176296+	FJ616285.1:176276-176296	213.087	34.272	0.160836			230197_230217+	FJ616285.1:230197-230217	768.67	64.736	0.0842182
121384_121404-	FJ616285.1:121384-121404	349.307	57.12	0.163524			232084_232104+	FJ616285.1:232084-232104	316.225	26.656	0.0842944
104928_104948+	FJ616285.1:104928-104948	259.791	42.84	0.164902			214844_214864+	FJ616285.1:214844-214864	603.26	51.408	0.085217
2918_2938-	FJ616285.1:2918-2938	1589.88	264.656	0.166463			176671_176691-	FJ616285.1:176671-176691	479.689	40.936	0.0853386
44771_44791+	FJ616285.1:44771-44791	3711.99	618.8	0.166703			121544_121564-	FJ616285.1:121544-121564	12225.7	1059.58	0.0866676
178396_178416-	FJ616285.1:178396-178416	292.873	49.504	0.169029			174334_174354+	FJ616285.1:174334-174354	1569.45	142.8	0.0909873
9211_9231+	FJ616285.1:9211-9231	325.955	56.168	0.172318			180561_180581+	FJ616285.1:180561-180581	260.764	23.8	0.0912703
10478_10498+	FJ616285.1:10478-10498	1349.55	235.144	0.174239			121471_121491-	FJ616285.1:121471-121491	566.286	55.216	0.0975055
176868_176888-	FJ616285.1:176868-176888	432.985	76.16	0.175895			121523_121543-	FJ616285.1:121523-121543	1514.96	149.464	0.0986586
160796_160816+	FJ616285.1:160796-160816	337.631	59.976	0.177638			9162_9182+	FJ616285.1:9162-9182	613.963	65.688	0.10699
18235_18255-	FJ616285.1:18235-18255	348.334	61.88	0.177646			140832_140852-	FJ616285.1:140832-140852	229.628	25.704	0.111938
67644_67664-	FJ616285.1:67644-67664	277.305	49.504	0.178518			160666_160686+	FJ616285.1:160666-160686	475.797	53.312	0.112048
7216_7236+	FJ616285.1:7216-7236	745.318	133.28	0.178823			28914_28934+	FJ616285.1:28914-28934	625.639	71.4	0.114123
214822_214842+	FJ616285.1:214822-214842	239.358	42.84	0.178979			29782_29802+	FJ616285.1:29782-29802	201.411	23.8	0.118166
121409_121429-	FJ616285.1:121409-121429	295.792	53.312	0.180235			29060_29080+	FJ616285.1:29060-29080	259.791	31.416	0.120928
9344_9364+	FJ616285.1:9344-9364	447.58	81.872	0.182921			104948_104968+	FJ616285.1:104948-104968	579.908	71.4	0.123123
90967_90987+	FJ616285.1:90967-90987	268.548	49.504	0.184339			176755_176775-	FJ616285.1:176755-176775	443.688	55.216	0.124448
9072_9092-	FJ616285.1:9072-9092	253.953	47.6	0.187436			26804_26824+	FJ616285.1:26804-26824	294.819	38.08	0.129164
10751_10771+	FJ616285.1:10751-10771	206.276	39.032	0.189222			105088_105108+	FJ616285.1:105088-105108	343.469	44.744	0.130271
9141_9161+	FJ616285.1:9141-9161	265.629	50.456	0.189949			107247_107267+	FJ616285.1:107247-107267	229.628	30.464	0.132667
121430_121450-	FJ616285.1:121430-121450	480.662	92.344	0.192118			176917_176937-	FJ616285.1:176917-176937	1804.91	252.28	0.139774
9285_9305-	FJ616285.1:9285-9305	399.903	77.112	0.192827			121356_121376-	FJ616285.1:121356-121376	216.006	30.464	0.141033
4909_4929-	FJ616285.1:4909-4929	233.52	45.696	0.195683			112132_112152+	FJ616285.1:112132-112152	838.726	121.856	0.145287
28882_28902+	FJ616285.1:28882-28902	485.527	95.2	0.196076			121451_121471-	FJ616285.1:121451-121471	223.79	33.32	0.14889
8677_8697-	FJ616285.1:8677-8697	226.709	45.696	0.201562			4886_4906-	FJ616285.1:4886-4906	698.614	106.624	0.152622
105094_105114-	FJ616285.1:105094-105114	721.966	145.656	0.201749			7244_7264+	FJ616285.1:7244-7264	1953.78	302.736	0.154949
105121_105141-	FJ616285.1:105121-105141	475.797	98.056	0.206088			29979_29999-	FJ616285.1:29979-29999	306.495	47.6	0.155304
13019_13039+	FJ616285.1:13019-13039	1345.66	279.888	0.207993			121503_121523-	FJ616285.1:121503-121523	435.904	68.544	0.157246
7414_7434+	FJ616285.1:7414-7434	245.196	51.408	0.209661			176276_176296+	FJ616285.1:176276-176296	213.087	34.272	0.160836
40708_40728-	FJ616285.1:40708-40728	571.151	120.904	0.211685			121384_121404-	FJ616285.1:121384-121404	349.307	57.12	0.163524
103574_103594+	FJ616285.1:103574-103594	446.607	95.2	0.213163			104928_104948+	FJ616285.1:104928-104948	259.791	42.84	0.164902
10880_10900+	FJ616285.1:10880-10900	1188.03	254.184	0.213954			2918_2938-	FJ616285.1:2918-2938	1589.88	264.656	0.166463
176790_176810+	FJ616285.1:176790-176810	222.817	48.552	0.217901			44771_44791+	FJ616285.1:44771-44791	3711.99	618.8	0.166703
7197_7217-	FJ616285.1:7197-7217	994.406	218.008	0.219234			178396_178416-	FJ616285.1:178396-178416	292.873	49.504	0.169029
10900_10920+	FJ616285.1:10900-10920	528.339	117.096	0.22163			9211_9231+	FJ616285.1:9211-9231	325.955	56.168	0.172318
9313_9333+	FJ616285.1:9313-9333	260.764	59.024	0.22635			10478_10498+	FJ616285.1:10478-10498	1349.55	235.144	0.174239
176459_176479-	FJ616285.1:176459-176479	217.952	49.504	0.227133			176868_176888-	FJ616285.1:176868-176888	432.985	76.16	0.175895
12991_13011-	FJ616285.1:12991-13011	466.067	107.576	0.230817			160796_160816+	FJ616285.1:160796-160816	337.631	59.976	0.177638
7273_7293-	FJ616285.1:7273-7293	871.808	203.728	0.233684			18235_18255-	FJ616285.1:18235-18255	348.334	61.88	0.177646
176883_176903+	FJ616285.1:176883-176903	379.47	89.488	0.235824			67644_67664-	FJ616285.1:67644-67664	277.305	49.504	0.178518
176819_176839+	FJ616285.1:176819-176839	924.35	218.008	0.23585			7216_7236+	FJ616285.1:7216-7236	745.318	133.28	0.178823
214798_214818+	FJ616285.1:214798-214818	647.045	155.176	0.239823			214822_214842+	FJ616285.1:214822-214842	239.358	42.84	0.178979
7162_7182-	FJ616285.1:7162-7182	928.242	222.768	0.239989			121409_121429-	FJ616285.1:121409-121429	295.792	53.312	0.180235
7115_7135-	FJ616285.1:7115-7135	561.421	137.088	0.24418			9344_9364+	FJ616285.1:9344-9364	447.58	81.872	0.182921
8844_8864-	FJ616285.1:8844-8864	225.736	55.216	0.244604			90967_90987+	FJ616285.1:90967-90987	268.548	49.504	0.184339
8734_8754-	FJ616285.1:8734-8754	251.034	61.88	0.2465			9072_9092-	FJ616285.1:9072-9092	253.953	47.6	0.187436
7347_7367-	FJ616285.1:7347-7367	948.675	235.144	0.247866			10751_10771+	FJ616285.1:10751-10771	206.276	39.032	0.189222
176583_176603-	FJ616285.1:176583-176603	209.195	52.36	0.250293			9141_9161+	FJ616285.1:9141-9161	265.629	50.456	0.189949
124874_124894+	FJ616285.1:124874-124894	239.358	59.976	0.25057			121430_121450-	FJ616285.1:121430-121450	480.662	92.344	0.192118
15384_15404+	FJ616285.1:15384-15404	673.316	170.408	0.253088			9285_9305-	FJ616285.1:9285-9305	399.903	77.112	0.192827
163195_163215-	FJ616285.1:163195-163215	228.655	58.072	0.253972			4909_4929-	FJ616285.1:4909-4929	233.52	45.696	0.195683
4741_4761-	FJ616285.1:4741-4761	342.496	87.584	0.255723			28882_28902+	FJ616285.1:28882-28902	485.527	95.2	0.196076
105141_105161-	FJ616285.1:105141-105161	295.792	76.16	0.257478			8677_8697-	FJ616285.1:8677-8697	226.709	45.696	0.201562
171195_171215-	FJ616285.1:171195-171215	514.717	134.232	0.260788			105094_105114-	FJ616285.1:105094-105114	721.966	145.656	0.201749
13105_13125-	FJ616285.1:13105-13125	373.632	99.008	0.264988			105121_105141-	FJ616285.1:105121-105141	475.797	98.056	0.206088
44803_44823+	FJ616285.1:44803-44823	660.667	175.168	0.265138			13019_13039+	FJ616285.1:13019-13039	1345.66	279.888	0.207993
150564_150584-	FJ616285.1:150564-150584	648.991	173.264	0.266974			7414_7434+	FJ616285.1:7414-7434	245.196	51.408	0.209661
15551_15571-	FJ616285.1:15551-15571	558.502	149.464	0.267616			40708_40728-	FJ616285.1:40708-40728	571.151	120.904	0.211685
7233_7253-	FJ616285.1:7233-7253	3077.6	825.384	0.268191			103574_103594+	FJ616285.1:103574-103594	446.607	95.2	0.213163
8966_8986-	FJ616285.1:8966-8986	486.5	131.376	0.270043			10880_10900+	FJ616285.1:10880-10900	1188.03	254.184	0.213954
9027_9047+	FJ616285.1:9027-9047	221.844	59.976	0.270352			176790_176810+	FJ616285.1:176790-176810	222.817	48.552	0.217901
148259_148279-	FJ616285.1:148259-148279	266.602	72.352	0.271386			7197_7217-	FJ616285.1:7197-7217	994.406	218.008	0.219234
7253_7273-	FJ616285.1:7253-7273	1171.49	321.776	0.274672			10900_10920+	FJ616285.1:10900-10920	528.339	117.096	0.22163
7294_7314-	FJ616285.1:7294-7314	1700.8	475.048	0.279308			9313_9333+	FJ616285.1:9313-9333	260.764	59.024	0.22635
228904_228924-	FJ616285.1:228904-228924	389.2	109.48	0.281295			176459_176479-	FJ616285.1:176459-176479	217.952	49.504	0.227133
6869_6889-	FJ616285.1:6869-6889	796.887	226.576	0.284326			12991_13011-	FJ616285.1:12991-13011	466.067	107.576	0.230817
176489_176509-	FJ616285.1:176489-176509	500.122	142.8	0.28553			7273_7293-	FJ616285.1:7273-7293	871.808	203.728	0.233684
27018_27038+	FJ616285.1:27018-27038	396.011	113.288	0.286073			176883_176903+	FJ616285.1:176883-176903	379.47	89.488	0.235824
177317_177337-	FJ616285.1:177317-177337	255.899	73.304	0.286457			176819_176839+	FJ616285.1:176819-176839	924.35	218.008	0.23585
8670_8690+	FJ616285.1:8670-8690	601.314	174.216	0.289726			214798_214818+	FJ616285.1:214798-214818	647.045	155.176	0.239823
8934_8954-	FJ616285.1:8934-8954	251.034	74.256	0.295801			7162_7182-	FJ616285.1:7162-7182	928.242	222.768	0.239989
8913_8933-	FJ616285.1:8913-8933	494.284	146.608	0.296607			7115_7135-	FJ616285.1:7115-7135	561.421	137.088	0.24418
7095_7115-	FJ616285.1:7095-7115	1803.94	537.88	0.298169			8844_8864-	FJ616285.1:8844-8864	225.736	55.216	0.244604
27292_27312+	FJ616285.1:27292-27312	3014.35	900.592	0.298768			8734_8754-	FJ616285.1:8734-8754	251.034	61.88	0.2465
6947_6967-	FJ616285.1:6947-6967	422.282	126.616	0.299838			7347_7367-	FJ616285.1:7347-7367	948.675	235.144	0.247866
121953_121973-	FJ616285.1:121953-121973	886.403	267.512	0.301795			176583_176603-	FJ616285.1:176583-176603	209.195	52.36	0.250293
107200_107220+	FJ616285.1:107200-107220	514.717	156.128	0.303328			124874_124894+	FJ616285.1:124874-124894	239.358	59.976	0.25057
15404_15424+	FJ616285.1:15404-15424	202.384	61.88	0.305755			15384_15404+	FJ616285.1:15384-15404	673.316	170.408	0.253088
225450_225470-	FJ616285.1:225450-225470	240.331	74.256	0.308974			163195_163215-	FJ616285.1:163195-163215	228.655	58.072	0.253972
9338_9358-	FJ616285.1:9338-9358	460.229	142.8	0.31028			4741_4761-	FJ616285.1:4741-4761	342.496	87.584	0.255723
77480_77500-	FJ616285.1:77480-77500	374.605	118.048	0.315127			105141_105161-	FJ616285.1:105141-105161	295.792	76.16	0.257478
27862_27882+	FJ616285.1:27862-27882	265.629	83.776	0.315387			171195_171215-	FJ616285.1:171195-171215	514.717	134.232	0.260788
18427_18447+	FJ616285.1:18427-18447	264.656	83.776	0.316547			13105_13125-	FJ616285.1:13105-13125	373.632	99.008	0.264988
7141_7161-	FJ616285.1:7141-7161	528.339	168.504	0.318932			44803_44823+	FJ616285.1:44803-44823	660.667	175.168	0.265138
27073_27093-	FJ616285.1:27073-27093	1391.39	446.488	0.320893			150564_150584-	FJ616285.1:150564-150584	648.991	173.264	0.266974
7054_7074-	FJ616285.1:7054-7074	497.203	159.936	0.321671			15551_15571-	FJ616285.1:15551-15571	558.502	149.464	0.267616
7029_7049-	FJ616285.1:7029-7049	1671.61	538.832	0.322342			7233_7253-	FJ616285.1:7233-7253	3077.6	825.384	0.268191
8477_8497-	FJ616285.1:8477-8497	251.034	80.92	0.322347			8966_8986-	FJ616285.1:8966-8986	486.5	131.376	0.270043
176712_176732-	FJ616285.1:176712-176732	420.336	136.136	0.323874			9027_9047+	FJ616285.1:9027-9047	221.844	59.976	0.270352
6911_6931-	FJ616285.1:6911-6931	330.82	107.576	0.32518			148259_148279-	FJ616285.1:148259-148279	266.602	72.352	0.271386
107451_107471+	FJ616285.1:107451-107471	204.33	66.64	0.326139			7253_7273-	FJ616285.1:7253-7273	1171.49	321.776	0.274672
6967_6987-	FJ616285.1:6967-6987	439.796	143.752	0.326861			7294_7314-	FJ616285.1:7294-7314	1700.8	475.048	0.279308
61383_61403-	FJ616285.1:61383-61403	413.525	135.184	0.326906			228904_228924-	FJ616285.1:228904-228924	389.2	109.48	0.281295
41512_41532-	FJ616285.1:41512-41532	290.927	95.2	0.32723			6869_6889-	FJ616285.1:6869-6889	796.887	226.576	0.284326
9251_9271-	FJ616285.1:9251-9271	271.467	89.488	0.329646			176489_176509-	FJ616285.1:176489-176509	500.122	142.8	0.28553
161720_161740+	FJ616285.1:161720-161740	230.601	76.16	0.330267			27018_27038+	FJ616285.1:27018-27038	396.011	113.288	0.286073
225424_225444-	FJ616285.1:225424-225444	365.848	120.904	0.330476			177317_177337-	FJ616285.1:177317-177337	255.899	73.304	0.286457
76124_76144-	FJ616285.1:76124-76144	1541.23	511.224	0.331698			8670_8690+	FJ616285.1:8670-8690	601.314	174.216	0.289726
121916_121936-	FJ616285.1:121916-121936	811.482	272.272	0.335524			8934_8954-	FJ616285.1:8934-8954	251.034	74.256	0.295801
47404_47424+	FJ616285.1:47404-47424	382.389	128.52	0.336098			8913_8933-	FJ616285.1:8913-8933	494.284	146.608	0.296607
10500_10520+	FJ616285.1:10500-10520	235.466	79.968	0.339616			7095_7115-	FJ616285.1:7095-7115	1803.94	537.88	0.298169
44825_44845+	FJ616285.1:44825-44845	568.232	193.256	0.340101			27292_27312+	FJ616285.1:27292-27312	3014.35	900.592	0.298768
7320_7340-	FJ616285.1:7320-7340	622.72	212.296	0.340917			6947_6967-	FJ616285.1:6947-6967	422.282	126.616	0.299838
13053_13073+	FJ616285.1:13053-13073	336.658	115.192	0.342163			121953_121973-	FJ616285.1:121953-121973	886.403	267.512	0.301795
179026_179046+	FJ616285.1:179026-179046	229.628	79.016	0.344104			107200_107220+	FJ616285.1:107200-107220	514.717	156.128	0.303328
7378_7398-	FJ616285.1:7378-7398	14535.6	5029.42	0.346006			15404_15424+	FJ616285.1:15404-15424	202.384	61.88	0.305755
91484_91504-	FJ616285.1:91484-91504	265.629	92.344	0.347643			225450_225470-	FJ616285.1:225450-225470	240.331	74.256	0.308974
122069_122089+	FJ616285.1:122069-122089	208.222	73.304	0.352047			9338_9358-	FJ616285.1:9338-9358	460.229	142.8	0.31028
23467_23487-	FJ616285.1:23467-23487	243.25	85.68	0.35223			77480_77500-	FJ616285.1:77480-77500	374.605	118.048	0.315127
121584_121604-	FJ616285.1:121584-121604	264.656	93.296	0.352518			27862_27882+	FJ616285.1:27862-27882	265.629	83.776	0.315387
105143_105163+	FJ616285.1:105143-105163	761.859	272.272	0.357378			18427_18447+	FJ616285.1:18427-18447	264.656	83.776	0.316547
7408_7428-	FJ616285.1:7408-7428	422.282	153.272	0.362961			7141_7161-	FJ616285.1:7141-7161	528.339	168.504	0.318932
7075_7095-	FJ616285.1:7075-7095	1021.65	372.232	0.364344			27073_27093-	FJ616285.1:27073-27093	1391.39	446.488	0.320893
116703_116723-	FJ616285.1:116703-116723	218.925	79.968	0.365276			7054_7074-	FJ616285.1:7054-7074	497.203	159.936	0.321671
106126_106146-	FJ616285.1:106126-106146	497.203	181.832	0.36571			7029_7049-	FJ616285.1:7029-7049	1671.61	538.832	0.322342
7603_7623-	FJ616285.1:7603-7623	202.384	74.256	0.366906			8477_8497-	FJ616285.1:8477-8497	251.034	80.92	0.322347
6889_6909-	FJ616285.1:6889-6909	204.33	75.208	0.368071			176712_176732-	FJ616285.1:176712-176732	420.336	136.136	0.323874
91670_91690-	FJ616285.1:91670-91690	568.232	210.392	0.370257			6911_6931-	FJ616285.1:6911-6931	330.82	107.576	0.32518
131898_131918+	FJ616285.1:131898-131918	205.303	77.112	0.375601			107451_107471+	FJ616285.1:107451-107471	204.33	66.64	0.326139
9292_9312+	FJ616285.1:9292-9312	2235.95	844.424	0.377657			6967_6987-	FJ616285.1:6967-6987	439.796	143.752	0.326861
220743_220763-	FJ616285.1:220743-220763	541.961	204.68	0.377666			61383_61403-	FJ616285.1:61383-61403	413.525	135.184	0.326906
27322_27342+	FJ616285.1:27322-27342	1054.73	398.888	0.378189			41512_41532-	FJ616285.1:41512-41532	290.927	95.2	0.32723
9180_9200-	FJ616285.1:9180-9200	281.197	106.624	0.379179			9251_9271-	FJ616285.1:9251-9271	271.467	89.488	0.329646
6794_6814-	FJ616285.1:6794-6814	298.711	113.288	0.379256			161720_161740+	FJ616285.1:161720-161740	230.601	76.16	0.330267
229412_229432+	FJ616285.1:229412-229432	228.655	87.584	0.38304			225424_225444-	FJ616285.1:225424-225444	365.848	120.904	0.330476
27053_27073-	FJ616285.1:27053-27073	250.061	96.152	0.384514			76124_76144-	FJ616285.1:76124-76144	1541.23	511.224	0.331698
112322_112342+	FJ616285.1:112322-112342	203.357	79.016	0.388558			121916_121936-	FJ616285.1:121916-121936	811.482	272.272	0.335524
6761_6781-	FJ616285.1:6761-6781	307.468	119.952	0.390128			47404_47424+	FJ616285.1:47404-47424	382.389	128.52	0.336098
121845_121865+	FJ616285.1:121845-121865	292.873	115.192	0.393317			10500_10520+	FJ616285.1:10500-10520	235.466	79.968	0.339616
163381_163401+	FJ616285.1:163381-163401	532.231	209.44	0.393513			44825_44845+	FJ616285.1:44825-44845	568.232	193.256	0.340101
47688_47708+	FJ616285.1:47688-47708	323.036	127.568	0.394903			7320_7340-	FJ616285.1:7320-7340	622.72	212.296	0.340917
174183_174203+	FJ616285.1:174183-174203	1731.94	685.44	0.395764			13053_13073+	FJ616285.1:13053-13073	336.658	115.192	0.342163
131843_131863-	FJ616285.1:131843-131863	328.874	131.376	0.399472			179026_179046+	FJ616285.1:179026-179046	229.628	79.016	0.344104
7540_7560+	FJ616285.1:7540-7560	304.549	121.856	0.40012			7378_7398-	FJ616285.1:7378-7398	14535.6	5029.42	0.346006
161479_161499+	FJ616285.1:161479-161499	213.087	86.632	0.406557			91484_91504-	FJ616285.1:91484-91504	265.629	92.344	0.347643
7175_7195+	FJ616285.1:7175-7195	483.581	198.968	0.411447			122069_122089+	FJ616285.1:122069-122089	208.222	73.304	0.352047
4556_4576-	FJ616285.1:4556-4576	1283.39	528.36	0.411692			23467_23487-	FJ616285.1:23467-23487	243.25	85.68	0.35223
226181_226201-	FJ616285.1:226181-226201	245.196	101.864	0.415439			121584_121604-	FJ616285.1:121584-121604	264.656	93.296	0.352518
27213_27233+	FJ616285.1:27213-27233	2226.22	929.152	0.417367			105143_105163+	FJ616285.1:105143-105163	761.859	272.272	0.357378
122219_122239+	FJ616285.1:122219-122239	1062.52	443.632	0.41753			7408_7428-	FJ616285.1:7408-7428	422.282	153.272	0.362961
220717_220737-	FJ616285.1:220717-220737	200.438	83.776	0.417965			7075_7095-	FJ616285.1:7075-7095	1021.65	372.232	0.364344
15356_15376+	FJ616285.1:15356-15376	220.871	92.344	0.41809			116703_116723-	FJ616285.1:116703-116723	218.925	79.968	0.365276
8879_8899-	FJ616285.1:8879-8899	227.682	95.2	0.418127			106126_106146-	FJ616285.1:106126-106146	497.203	181.832	0.36571
41667_41687-	FJ616285.1:41667-41687	384.335	160.888	0.418614			7603_7623-	FJ616285.1:7603-7623	202.384	74.256	0.366906
105202_105222-	FJ616285.1:105202-105222	310.387	130.424	0.420198			6889_6909-	FJ616285.1:6889-6909	204.33	75.208	0.368071
112160_112180+	FJ616285.1:112160-112180	278.278	117.096	0.420788			91670_91690-	FJ616285.1:91670-91690	568.232	210.392	0.370257
135278_135298+	FJ616285.1:135278-135298	230.601	97.104	0.421091			131898_131918+	FJ616285.1:131898-131918	205.303	77.112	0.375601
87318_87338-	FJ616285.1:87318-87338	226.709	96.152	0.424121			9292_9312+	FJ616285.1:9292-9312	2235.95	844.424	0.377657
225501_225521-	FJ616285.1:225501-225521	388.227	164.696	0.424226			220743_220763-	FJ616285.1:220743-220763	541.961	204.68	0.377666
131655_131675-	FJ616285.1:131655-131675	207.249	88.536	0.427196			27322_27342+	FJ616285.1:27322-27342	1054.73	398.888	0.378189
4536_4556-	FJ616285.1:4536-4556	2790.56	1197.62	0.429166			9180_9200-	FJ616285.1:9180-9200	281.197	106.624	0.379179
53724_53744-	FJ616285.1:53724-53744	572.124	246.568	0.43097			6794_6814-	FJ616285.1:6794-6814	298.711	113.288	0.379256
4921_4941+	FJ616285.1:4921-4941	324.009	139.944	0.431914			229412_229432+	FJ616285.1:229412-229432	228.655	87.584	0.38304
6302_6322-	FJ616285.1:6302-6322	217.952	94.248	0.432425			27053_27073-	FJ616285.1:27053-27073	250.061	96.152	0.384514
105227_105247-	FJ616285.1:105227-105247	347.361	150.416	0.433025			112322_112342+	FJ616285.1:112322-112342	203.357	79.016	0.388558
220765_220785-	FJ616285.1:220765-220785	5125.76	2229.58	0.434976			6761_6781-	FJ616285.1:6761-6781	307.468	119.952	0.390128
174563_174583-	FJ616285.1:174563-174583	3958.16	1723.12	0.435333			121845_121865+	FJ616285.1:121845-121865	292.873	115.192	0.393317
6713_6733-	FJ616285.1:6713-6733	294.819	129.472	0.439158			163381_163401+	FJ616285.1:163381-163401	532.231	209.44	0.393513
4714_4734-	FJ616285.1:4714-4734	281.197	123.76	0.440118			47688_47708+	FJ616285.1:47688-47708	323.036	127.568	0.394903
10620_10640+	FJ616285.1:10620-10640	216.006	95.2	0.440728			174183_174203+	FJ616285.1:174183-174203	1731.94	685.44	0.395764
105178_105198+	FJ616285.1:105178-105198	483.581	213.248	0.440977			131843_131863-	FJ616285.1:131843-131863	328.874	131.376	0.399472
230375_230395-	FJ616285.1:230375-230395	228.655	100.912	0.441329			7540_7560+	FJ616285.1:7540-7560	304.549	121.856	0.40012
131994_132014+	FJ616285.1:131994-132014	263.683	117.096	0.444079			161479_161499+	FJ616285.1:161479-161499	213.087	86.632	0.406557
156811_156831-	FJ616285.1:156811-156831	1545.12	693.056	0.448544			7175_7195+	FJ616285.1:7175-7195	483.581	198.968	0.411447
7677_7697-	FJ616285.1:7677-7697	259.791	117.096	0.450732			4556_4576-	FJ616285.1:4556-4576	1283.39	528.36	0.411692
7570_7590+	FJ616285.1:7570-7590	200.438	90.44	0.451212			226181_226201-	FJ616285.1:226181-226201	245.196	101.864	0.415439
10894_10914-	FJ616285.1:10894-10914	226.709	102.816	0.453515			27213_27233+	FJ616285.1:27213-27233	2226.22	929.152	0.417367
58502_58522-	FJ616285.1:58502-58522	216.006	98.056	0.45395			122219_122239+	FJ616285.1:122219-122239	1062.52	443.632	0.41753
107318_107338-	FJ616285.1:107318-107338	235.466	107.576	0.456864			220717_220737-	FJ616285.1:220717-220737	200.438	83.776	0.417965
30253_30273+	FJ616285.1:30253-30273	450.499	208.488	0.462793			15356_15376+	FJ616285.1:15356-15376	220.871	92.344	0.41809
220334_220354-	FJ616285.1:220334-220354	201.411	93.296	0.463212			8879_8899-	FJ616285.1:8879-8899	227.682	95.2	0.418127
4591_4611-	FJ616285.1:4591-4611	2874.24	1331.85	0.463374			41667_41687-	FJ616285.1:41667-41687	384.335	160.888	0.418614
107086_107106-	FJ616285.1:107086-107106	244.223	113.288	0.463871			105202_105222-	FJ616285.1:105202-105222	310.387	130.424	0.420198
27765_27785+	FJ616285.1:27765-27785	390.173	181.832	0.466029			112160_112180+	FJ616285.1:112160-112180	278.278	117.096	0.420788
27188_27208+	FJ616285.1:27188-27208	3634.15	1699.32	0.467597			135278_135298+	FJ616285.1:135278-135298	230.601	97.104	0.421091
13247_13267+	FJ616285.1:13247-13267	625.639	295.12	0.47171			87318_87338-	FJ616285.1:87318-87338	226.709	96.152	0.424121
161016_161036+	FJ616285.1:161016-161036	1770.86	835.856	0.472006			225501_225521-	FJ616285.1:225501-225521	388.227	164.696	0.424226
215047_215067+	FJ616285.1:215047-215067	229.628	108.528	0.472625			131655_131675-	FJ616285.1:131655-131675	207.249	88.536	0.427196
161179_161199+	FJ616285.1:161179-161199	472.878	224.672	0.475116			4536_4556-	FJ616285.1:4536-4556	2790.56	1197.62	0.429166
37661_37681+	FJ616285.1:37661-37681	498.176	237.048	0.475832			53724_53744-	FJ616285.1:53724-53744	572.124	246.568	0.43097
23509_23529-	FJ616285.1:23509-23529	213.087	101.864	0.478039			4921_4941+	FJ616285.1:4921-4941	324.009	139.944	0.431914
27259_27279+	FJ616285.1:27259-27279	1048.89	501.704	0.478317			6302_6322-	FJ616285.1:6302-6322	217.952	94.248	0.432425
4693_4713-	FJ616285.1:4693-4713	1001.22	479.808	0.479225			105227_105247-	FJ616285.1:105227-105247	347.361	150.416	0.433025
163316_163336-	FJ616285.1:163316-163336	836.78	403.648	0.482382			220765_220785-	FJ616285.1:220765-220785	5125.76	2229.58	0.434976
29994_30014+	FJ616285.1:29994-30014	2072.49	1000.55	0.482778			174563_174583-	FJ616285.1:174563-174583	3958.16	1723.12	0.435333
30481_30501+	FJ616285.1:30481-30501	549.745	265.608	0.483148			6713_6733-	FJ616285.1:6713-6733	294.819	129.472	0.439158
41690_41710-	FJ616285.1:41690-41710	240.331	116.144	0.483267			4714_4734-	FJ616285.1:4714-4734	281.197	123.76	0.440118
27234_27254+	FJ616285.1:27234-27254	742.399	359.856	0.48472			10620_10640+	FJ616285.1:10620-10640	216.006	95.2	0.440728
6668_6688-	FJ616285.1:6668-6688	217.952	105.672	0.484841			105178_105198+	FJ616285.1:105178-105198	483.581	213.248	0.440977
160996_161016+	FJ616285.1:160996-161016	3765.51	1827.84	0.485416			230375_230395-	FJ616285.1:230375-230395	228.655	100.912	0.441329
6849_6869-	FJ616285.1:6849-6869	685.965	335.104	0.488515			131994_132014+	FJ616285.1:131994-132014	263.683	117.096	0.444079
174154_174174+	FJ616285.1:174154-174174	210.168	102.816	0.489209			156811_156831-	FJ616285.1:156811-156831	1545.12	693.056	0.448544
101392_101412+	FJ616285.1:101392-101412	207.249	101.864	0.491505			7677_7697-	FJ616285.1:7677-7697	259.791	117.096	0.450732
32733_32753-	FJ616285.1:32733-32753	660.667	325.584	0.492811			7570_7590+	FJ616285.1:7570-7590	200.438	90.44	0.451212
6485_6505-	FJ616285.1:6485-6505	237.412	117.096	0.493219			10894_10914-	FJ616285.1:10894-10914	226.709	102.816	0.453515
226028_226048-	FJ616285.1:226028-226048	1093.65	540.736	0.494432			58502_58522-	FJ616285.1:58502-58522	216.006	98.056	0.45395
161256_161276+	FJ616285.1:161256-161276	490.392	242.76	0.495033			107318_107338-	FJ616285.1:107318-107338	235.466	107.576	0.456864
220282_220302-	FJ616285.1:220282-220302	247.142	123.76	0.500765			30253_30273+	FJ616285.1:30253-30273	450.499	208.488	0.462793
27168_27188+	FJ616285.1:27168-27188	1716.37	860.608	0.501411			220334_220354-	FJ616285.1:220334-220354	201.411	93.296	0.463212
4630_4650-	FJ616285.1:4630-4650	2947.22	1488.93	0.505198			4591_4611-	FJ616285.1:4591-4611	2874.24	1331.85	0.463374
30039_30059-	FJ616285.1:30039-30059	710.29	358.904	0.505292			107086_107106-	FJ616285.1:107086-107106	244.223	113.288	0.463871
30508_30528+	FJ616285.1:30508-30528	352.226	178.024	0.505425			27765_27785+	FJ616285.1:27765-27785	390.173	181.832	0.466029
27461_27481+	FJ616285.1:27461-27481	421.309	213.248	0.506156			27188_27208+	FJ616285.1:27188-27208	3634.15	1699.32	0.467597
170894_170914+	FJ616285.1:170894-170914	252.007	127.568	0.506208			13247_13267+	FJ616285.1:13247-13267	625.639	295.12	0.47171
7630_7650+	FJ616285.1:7630-7650	210.168	106.624	0.507327			161016_161036+	FJ616285.1:161016-161036	1770.86	835.856	0.472006
28360_28380+	FJ616285.1:28360-28380	254.926	129.472	0.507881			215047_215067+	FJ616285.1:215047-215067	229.628	108.528	0.472625
27425_27445+	FJ616285.1:27425-27445	453.418	230.384	0.508105			161179_161199+	FJ616285.1:161179-161199	472.878	224.672	0.475116
41371_41391-	FJ616285.1:41371-41391	220.871	112.336	0.508605			37661_37681+	FJ616285.1:37661-37681	498.176	237.048	0.475832
4650_4670-	FJ616285.1:4650-4670	5072.25	2579.92	0.508634			23509_23529-	FJ616285.1:23509-23529	213.087	101.864	0.478039
4290_4310-	FJ616285.1:4290-4310	363.902	185.64	0.510137			27259_27279+	FJ616285.1:27259-27279	1048.89	501.704	0.478317
7267_7287+	FJ616285.1:7267-7287	472.878	241.808	0.511354			4693_4713-	FJ616285.1:4693-4713	1001.22	479.808	0.479225
30229_30249+	FJ616285.1:30229-30249	509.852	260.848	0.511615			163316_163336-	FJ616285.1:163316-163336	836.78	403.648	0.482382
28090_28110+	FJ616285.1:28090-28110	206.276	106.624	0.5169			29994_30014+	FJ616285.1:29994-30014	2072.49	1000.55	0.482778
47433_47453+	FJ616285.1:47433-47453	270.494	139.944	0.517365			30481_30501+	FJ616285.1:30481-30501	549.745	265.608	0.483148
229429_229449-	FJ616285.1:229429-229449	416.444	216.104	0.518927			41690_41710-	FJ616285.1:41690-41710	240.331	116.144	0.483267
30279_30299+	FJ616285.1:30279-30299	421.309	218.96	0.519714			27234_27254+	FJ616285.1:27234-27254	742.399	359.856	0.48472
112522_112542+	FJ616285.1:112522-112542	285.089	148.512	0.520932			6668_6688-	FJ616285.1:6668-6688	217.952	105.672	0.484841
11320_11340+	FJ616285.1:11320-11340	271.467	141.848	0.522524			160996_161016+	FJ616285.1:160996-161016	3765.51	1827.84	0.485416
11575_11595+	FJ616285.1:11575-11595	411.579	215.152	0.522748			6849_6869-	FJ616285.1:6849-6869	685.965	335.104	0.488515
160114_160134+	FJ616285.1:160114-160134	396.984	207.536	0.522782			174154_174174+	FJ616285.1:174154-174174	210.168	102.816	0.489209
30376_30396+	FJ616285.1:30376-30396	292.873	153.272	0.523339			101392_101412+	FJ616285.1:101392-101412	207.249	101.864	0.491505
220424_220444-	FJ616285.1:220424-220444	221.844	116.144	0.523539			32733_32753-	FJ616285.1:32733-32753	660.667	325.584	0.492811
8149_8169+	FJ616285.1:8149-8169	358.064	187.544	0.523772			6485_6505-	FJ616285.1:6485-6505	237.412	117.096	0.493219
30326_30346+	FJ616285.1:30326-30346	206.276	108.528	0.52613			226028_226048-	FJ616285.1:226028-226048	1093.65	540.736	0.494432
30433_30453+	FJ616285.1:30433-30453	294.819	155.176	0.526343
41979_41999+	FJ616285.1:41979-41999	310.387	163.744	0.527548
105198_105218+	FJ616285.1:105198-105218	289.954	153.272	0.528608
179438_179458-	FJ616285.1:179438-179458	320.117	169.456	0.529356
27634_27654+	FJ616285.1:27634-27654	695.695	368.424	0.529577
27101_27121+	FJ616285.1:27101-27121	1380.69	732.088	0.530235
27722_27742+	FJ616285.1:27722-27742	278.278	147.56	0.530261
161055_161075+	FJ616285.1:161055-161075	845.537	448.392	0.530304
161306_161326+	FJ616285.1:161306-161326	416.444	220.864	0.530357
226464_226484-	FJ616285.1:226464-226484	216.979	115.192	0.53089
27658_27678+	FJ616285.1:27658-27678	418.39	222.768	0.532441
4430_4450-	FJ616285.1:4430-4450	376.551	200.872	0.533452
10923_10943-	FJ616285.1:10923-10943	232.547	124.712	0.536287
45484_45504+	FJ616285.1:45484-45504	201.411	108.528	0.538838
30306_30326+	FJ616285.1:30306-30326	761.859	411.264	0.539816
229641_229661+	FJ616285.1:229641-229661	978.838	529.312	0.540755
30015_30035+	FJ616285.1:30015-30035	710.29	384.608	0.54148
161138_161158+	FJ616285.1:161138-161158	516.663	279.888	0.541723
140789_140809+	FJ616285.1:140789-140809	448.553	244.664	0.545452
3006_3026+	FJ616285.1:3006-3026	219.898	119.952	0.545489
30551_30571+	FJ616285.1:30551-30571	268.548	146.608	0.545928
135104_135124+	FJ616285.1:135104-135124	251.034	137.088	0.546093
30575_30595+	FJ616285.1:30575-30595	284.116	155.176	0.546171
222726_222746-	FJ616285.1:222726-222746	250.061	137.088	0.548218
8295_8315-	FJ616285.1:8295-8315	213.087	117.096	0.549522
33665_33685-	FJ616285.1:33665-33685	446.607	245.616	0.54996
148520_148540-	FJ616285.1:148520-148540	236.439	130.424	0.551618
30163_30183+	FJ616285.1:30163-30183	1009	557.872	0.552895
220558_220578-	FJ616285.1:220558-220578	557.529	309.4	0.554949
220492_220512-	FJ616285.1:220492-220512	342.496	190.4	0.555919
170568_170588-	FJ616285.1:170568-170588	208.222	116.144	0.557789
2079_2099-	FJ616285.1:2079-2099	219.898	122.808	0.558477
106188_106208-	FJ616285.1:106188-106208	487.473	272.272	0.558538
95326_95346+	FJ616285.1:95326-95346	410.606	229.432	0.558764
214729_214749+	FJ616285.1:214729-214749	211.141	118.048	0.559096
6456_6476-	FJ616285.1:6456-6476	207.249	116.144	0.560408
30076_30096+	FJ616285.1:30076-30096	1116.03	625.464	0.560436
6516_6536-	FJ616285.1:6516-6536	305.522	171.36	0.560876
30098_30118+	FJ616285.1:30098-30118	600.341	337.008	0.561361
160727_160747+	FJ616285.1:160727-160747	223.79	125.664	0.561526
104830_104850-	FJ616285.1:104830-104850	405.741	229.432	0.565464
67725_67745-	FJ616285.1:67725-67745	212.114	119.952	0.565507
121882_121902-	FJ616285.1:121882-121902	316.225	178.976	0.565977
121786_121806-	FJ616285.1:121786-121806	244.223	138.992	0.569119
121638_121658-	FJ616285.1:121638-121658	265.629	151.368	0.569847
41546_41566-	FJ616285.1:41546-41566	223.79	127.568	0.570034
30139_30159+	FJ616285.1:30139-30159	1228.9	700.672	0.570162
95367_95387+	FJ616285.1:95367-95387	228.655	130.424	0.570396
4516_4536-	FJ616285.1:4516-4536	1114.09	636.888	0.571669
161218_161238+	FJ616285.1:161218-161238	339.577	194.208	0.571912
116152_116172+	FJ616285.1:116152-116172	365.848	209.44	0.572478
27356_27376+	FJ616285.1:27356-27376	787.157	451.248	0.573263
95007_95027+	FJ616285.1:95007-95027	414.498	238	0.574189
135322_135342+	FJ616285.1:135322-135342	207.249	119	0.574189
30818_30838+	FJ616285.1:30818-30838	324.009	186.592	0.575885
121616_121636-	FJ616285.1:121616-121636	495.257	285.6	0.57667
222858_222878+	FJ616285.1:222858-222878	402.822	233.24	0.579015
49638_49658-	FJ616285.1:49638-49658	216.979	125.664	0.579153
30119_30139+	FJ616285.1:30119-30139	601.314	348.432	0.579451
161083_161103+	FJ616285.1:161083-161103	453.418	262.752	0.579492
32690_32710-	FJ616285.1:32690-32710	201.411	117.096	0.581378
8129_8149+	FJ616285.1:8129-8149	11540.8	6721.12	0.582381
134328_134348+	FJ616285.1:134328-134348	218.925	127.568	0.582702
106374_106394+	FJ616285.1:106374-106394	238.385	138.992	0.583057
95287_95307+	FJ616285.1:95287-95307	296.765	173.264	0.583842
28302_28322+	FJ616285.1:28302-28322	210.168	122.808	0.584333
41804_41824-	FJ616285.1:41804-41824	273.413	159.936	0.584961
144267_144287+	FJ616285.1:144267-144287	344.442	201.824	0.585945
226273_226293-	FJ616285.1:226273-226293	202.384	119.952	0.592695
229311_229331+	FJ616285.1:229311-229331	896.133	532.168	0.593849
107014_107034+	FJ616285.1:107014-107034	238.385	141.848	0.595037
4496_4516-	FJ616285.1:4496-4516	672.343	400.792	0.596112
30187_30207+	FJ616285.1:30187-30207	464.121	277.032	0.596896
161104_161124+	FJ616285.1:161104-161124	293.846	176.12	0.599362
91648_91668-	FJ616285.1:91648-91668	321.09	193.256	0.601875
95403_95423+	FJ616285.1:95403-95423	324.009	195.16	0.602329
220682_220702-	FJ616285.1:220682-220702	269.521	162.792	0.604005
160924_160944-	FJ616285.1:160924-160944	2432.5	1470.84	0.604662
10401_10421-	FJ616285.1:10401-10421	308.441	186.592	0.604952
59912_59932-	FJ616285.1:59912-59932	298.711	180.88	0.605535
66724_66744-	FJ616285.1:66724-66744	204.33	123.76	0.605687
27079_27099+	FJ616285.1:27079-27099	2068.6	1257.59	0.607944
6436_6456-	FJ616285.1:6436-6456	336.658	204.68	0.607976
106160_106180-	FJ616285.1:106160-106180	244.223	148.512	0.6081
58775_58795-	FJ616285.1:58775-58795	267.575	162.792	0.608398
95105_95125+	FJ616285.1:95105-95125	468.986	285.6	0.608973
27058_27078+	FJ616285.1:27058-27078	5372.91	3298.68	0.613947
131500_131520-	FJ616285.1:131500-131520	331.793	203.728	0.614021
135136_135156+	FJ616285.1:135136-135156	232.547	142.8	0.614069
91159_91179-	FJ616285.1:91159-91179	201.411	123.76	0.614465
95264_95284+	FJ616285.1:95264-95284	395.038	242.76	0.614523
53482_53502-	FJ616285.1:53482-53502	363.902	223.72	0.614781
176519_176539-	FJ616285.1:176519-176539	4540.02	2796.02	0.615862
95229_95249+	FJ616285.1:95229-95249	217.952	134.232	0.615879
230151_230171-	FJ616285.1:230151-230171	217.952	134.232	0.615879
159263_159283+	FJ616285.1:159263-159283	307.468	189.448	0.616155
105290_105310-	FJ616285.1:105290-105310	223.79	138.04	0.616828
23374_23394+	FJ616285.1:23374-23394	211.141	130.424	0.61771
222820_222840+	FJ616285.1:222820-222840	532.231	329.392	0.618889
166850_166870-	FJ616285.1:166850-166870	384.335	239.904	0.624205
4107_4127-	FJ616285.1:4107-4127	609.098	380.8	0.625187
6073_6093-	FJ616285.1:6073-6093	824.131	515.984	0.626095
6829_6849-	FJ616285.1:6829-6849	503.041	315.112	0.626414
30461_30481+	FJ616285.1:30461-30481	255.899	160.888	0.628717
7882_7902+	FJ616285.1:7882-7902	585.746	368.424	0.628983
27560_27580+	FJ616285.1:27560-27580	316.225	198.968	0.629198
167356_167376-	FJ616285.1:167356-167376	202.384	127.568	0.630327
222878_222898+	FJ616285.1:222878-222898	238.385	150.416	0.630979
30209_30229+	FJ616285.1:30209-30229	311.36	197.064	0.632914
135079_135099+	FJ616285.1:135079-135099	348.334	220.864	0.634058
10650_10670-	FJ616285.1:10650-10670	966.189	613.088	0.634543
179474_179494-	FJ616285.1:179474-179494	346.388	219.912	0.634872
31683_31703+	FJ616285.1:31683-31703	311.36	198.016	0.635971
138464_138484+	FJ616285.1:138464-138484	216.979	138.04	0.636191
30349_30369+	FJ616285.1:30349-30369	573.097	364.616	0.63622
95473_95493+	FJ616285.1:95473-95493	510.825	325.584	0.637369
225774_225794-	FJ616285.1:225774-225794	967.162	616.896	0.637841
125034_125054+	FJ616285.1:125034-125054	523.474	334.152	0.638335
2881_2901+	FJ616285.1:2881-2901	627.585	401.744	0.640143
122567_122587+	FJ616285.1:122567-122587	242.277	155.176	0.64049
121851_121871-	FJ616285.1:121851-121871	251.034	160.888	0.640901
125971_125991+	FJ616285.1:125971-125991	288.981	185.64	0.642395
106276_106296-	FJ616285.1:106276-106296	275.359	177.072	0.643059
170754_170774-	FJ616285.1:170754-170774	211.141	136.136	0.644763
8031_8051-	FJ616285.1:8031-8051	225.736	145.656	0.645249
224381_224401+	FJ616285.1:224381-224401	246.169	158.984	0.645833
143172_143192+	FJ616285.1:143172-143192	476.77	308.448	0.646953
27742_27762+	FJ616285.1:27742-27762	238.385	154.224	0.646953
7002_7022-	FJ616285.1:7002-7022	1419.61	918.68	0.647137
37055_37075-	FJ616285.1:37055-37075	467.04	302.736	0.648201
116324_116344+	FJ616285.1:116324-116344	239.358	155.176	0.648301
179709_179729-	FJ616285.1:179709-179729	316.225	205.632	0.650271
137301_137321+	FJ616285.1:137301-137321	212.114	138.04	0.650782
41938_41958+	FJ616285.1:41938-41958	226.709	147.56	0.650878
178729_178749+	FJ616285.1:178729-178749	319.144	208.488	0.653273
122314_122334-	FJ616285.1:122314-122334	231.574	151.368	0.653649
30041_30061+	FJ616285.1:30041-30061	1288.25	842.52	0.654002
168463_168483+	FJ616285.1:168463-168483	226.709	148.512	0.655078
1652_1672+	FJ616285.1:1652-1672	245.196	160.888	0.656161
30645_30665+	FJ616285.1:30645-30665	201.411	132.328	0.657005
13499_13519+	FJ616285.1:13499-13519	254.926	167.552	0.657257
107018_107038-	FJ616285.1:107018-107038	475.797	313.208	0.658281
4376_4396-	FJ616285.1:4376-4396	301.63	198.968	0.659643
135249_135269+	FJ616285.1:135249-135269	287.035	189.448	0.660017
40628_40648-	FJ616285.1:40628-40648	293.846	194.208	0.660918
90833_90853-	FJ616285.1:90833-90853	634.396	419.832	0.661782
4451_4471-	FJ616285.1:4451-4471	1400.15	927.248	0.66225
134306_134326+	FJ616285.1:134306-134326	2376.07	1573.66	0.662295
26642_26662+	FJ616285.1:26642-26662	247.142	163.744	0.66255
94987_95007+	FJ616285.1:94987-95007	2078.33	1379.45	0.66373
27582_27602+	FJ616285.1:27582-27602	203.357	135.184	0.664762
106265_106285+	FJ616285.1:106265-106285	428.12	284.648	0.664879
104854_104874-	FJ616285.1:104854-104874	258.818	172.312	0.665765
145350_145370+	FJ616285.1:145350-145370	222.817	148.512	0.66652
105489_105509-	FJ616285.1:105489-105509	216.979	144.704	0.666903
160702_160722+	FJ616285.1:160702-160722	248.115	165.648	0.667626
10381_10401-	FJ616285.1:10381-10401	218.925	146.608	0.669672
4410_4430-	FJ616285.1:4410-4430	620.774	416.024	0.67017
227913_227933+	FJ616285.1:227913-227933	225.736	151.368	0.670553
180079_180099+	FJ616285.1:180079-180099	299.684	202.776	0.676633
76260_76280+	FJ616285.1:76260-76280	319.144	216.104	0.677136
33931_33951+	FJ616285.1:33931-33951	240.331	162.792	0.677366
179742_179762-	FJ616285.1:179742-179762	1682.32	1143.35	0.679629
49775_49795-	FJ616285.1:49775-49795	393.092	267.512	0.680533
107362_107382+	FJ616285.1:107362-107382	458.283	312.256	0.681361
106244_106264+	FJ616285.1:106244-106264	677.208	461.72	0.681799
96607_96627+	FJ616285.1:96607-96627	311.36	212.296	0.681835
171509_171529+	FJ616285.1:171509-171529	619.801	422.688	0.681974
230980_231000+	FJ616285.1:230980-231000	267.575	182.784	0.683113
128795_128815+	FJ616285.1:128795-128815	1000.24	683.536	0.683369
4673_4693-	FJ616285.1:4673-4693	78628.1	53746.1	0.683548
76207_76227+	FJ616285.1:76207-76227	685.965	469.336	0.684198
123974_123994-	FJ616285.1:123974-123994	223.79	153.272	0.684892
26784_26804+	FJ616285.1:26784-26804	250.061	171.36	0.685273
72539_72559-	FJ616285.1:72539-72559	422.282	289.408	0.685343
179890_179910+	FJ616285.1:179890-179910	217.952	149.464	0.685766
56174_56194-	FJ616285.1:56174-56194	357.091	245.616	0.687825
140695_140715-	FJ616285.1:140695-140715	249.088	171.36	0.68795
121806_121826-	FJ616285.1:121806-121826	265.629	182.784	0.688118
28334_28354+	FJ616285.1:28334-28354	295.792	203.728	0.688754
53343_53363-	FJ616285.1:53343-53363	256.872	177.072	0.689339
105579_105599-	FJ616285.1:105579-105599	356.118	245.616	0.689704
55895_55915-	FJ616285.1:55895-55915	637.315	439.824	0.69012
131386_131406+	FJ616285.1:131386-131406	377.524	260.848	0.690944
35516_35536-	FJ616285.1:35516-35536	252.007	174.216	0.691314
19436_19456+	FJ616285.1:19436-19456	232.547	160.888	0.691852
60293_60313-	FJ616285.1:60293-60313	300.657	208.488	0.693441
135352_135372+	FJ616285.1:135352-135372	217.952	151.368	0.694502
137202_137222+	FJ616285.1:137202-137222	372.659	258.944	0.694855
106226_106246-	FJ616285.1:106226-106246	874.727	608.328	0.695449
27388_27408+	FJ616285.1:27388-27408	363.902	253.232	0.69588
59358_59378-	FJ616285.1:59358-59378	230.601	160.888	0.69769
95082_95102+	FJ616285.1:95082-95102	349.307	243.712	0.697701
124673_124693-	FJ616285.1:124673-124693	349.307	243.712	0.697701
136879_136899+	FJ616285.1:136879-136899	755.048	528.36	0.69977
68036_68056+	FJ616285.1:68036-68056	225.736	158.032	0.700074
54626_54646-	FJ616285.1:54626-54646	226.709	158.984	0.701269
4473_4493-	FJ616285.1:4473-4493	941.864	663.544	0.704501
168676_168696+	FJ616285.1:168676-168696	226.709	159.936	0.705468
136859_136879+	FJ616285.1:136859-136879	632.45	446.488	0.705966
1379_1399+	FJ616285.1:1379-1399	451.472	318.92	0.7064
194723_194743-	FJ616285.1:194723-194743	304.549	215.152	0.706461
72418_72438-	FJ616285.1:72418-72438	235.466	166.6	0.707533
97691_97711+	FJ616285.1:97691-97711	200.438	141.848	0.70769
156930_156950+	FJ616285.1:156930-156950	200.438	141.848	0.70769
42012_42032-	FJ616285.1:42012-42032	233.52	165.648	0.709353
95439_95459+	FJ616285.1:95439-95459	468.013	332.248	0.709912
27825_27845+	FJ616285.1:27825-27845	600.341	426.496	0.710423
136480_136500+	FJ616285.1:136480-136500	976.892	694.008	0.710424
140134_140154+	FJ616285.1:140134-140154	1051.81	747.32	0.710507
99342_99362+	FJ616285.1:99342-99362	245.196	174.216	0.710517
140564_140584+	FJ616285.1:140564-140584	216.979	154.224	0.710778
10421_10441-	FJ616285.1:10421-10441	499.149	355.096	0.711403
158758_158778+	FJ616285.1:158758-158778	563.367	400.792	0.711423
4141_4161-	FJ616285.1:4141-4161	539.042	383.656	0.711737
131425_131445+	FJ616285.1:131425-131445	2075.41	1477.5	0.71191
106224_106244+	FJ616285.1:106224-106244	1623.94	1156.68	0.712269
174123_174143+	FJ616285.1:174123-174143	289.954	206.584	0.712472
1605_1625+	FJ616285.1:1605-1625	244.223	174.216	0.713348
53773_53793-	FJ616285.1:53773-53793	305.522	218.008	0.713559
106295_106315+	FJ616285.1:106295-106315	574.07	410.312	0.714742
226414_226434-	FJ616285.1:226414-226434	243.25	174.216	0.716201
42119_42139-	FJ616285.1:42119-42139	316.225	226.576	0.716502
5677_5697+	FJ616285.1:5677-5697	244.223	175.168	0.717246
105441_105461-	FJ616285.1:105441-105461	406.714	292.264	0.718598
2803_2823+	FJ616285.1:2803-2823	219.898	158.032	0.71866
2783_2803+	FJ616285.1:2783-2803	1745.56	1254.74	0.718815
3885_3905-	FJ616285.1:3885-3905	459.256	330.344	0.719303
5532_5552-	FJ616285.1:5532-5552	264.656	190.4	0.719424
179647_179667-	FJ616285.1:179647-179667	562.394	404.6	0.719424
100952_100972-	FJ616285.1:100952-100972	358.064	257.992	0.720519
40872_40892+	FJ616285.1:40872-40892	1654.1	1191.9	0.720576
96747_96767+	FJ616285.1:96747-96767	262.71	189.448	0.72113
4082_4102-	FJ616285.1:4082-4102	365.848	264.656	0.723404
224204_224224-	FJ616285.1:224204-224224	209.195	151.368	0.723574
121898_121918+	FJ616285.1:121898-121918	401.849	291.312	0.724929
90381_90401+	FJ616285.1:90381-90401	489.419	355.096	0.725546
50485_50505+	FJ616285.1:50485-50505	407.687	296.072	0.726224
111803_111823+	FJ616285.1:111803-111823	200.438	145.656	0.726689
59635_59655-	FJ616285.1:59635-59655	208.222	151.368	0.726955
136554_136574+	FJ616285.1:136554-136574	3531.02	2571.35	0.728219
112552_112572+	FJ616285.1:112552-112572	255.899	186.592	0.729163
4342_4362-	FJ616285.1:4342-4362	336.658	245.616	0.729571
136520_136540+	FJ616285.1:136520-136540	2427.63	1774.53	0.73097
226249_226269-	FJ616285.1:226249-226269	373.632	273.224	0.731265
170985_171005-	FJ616285.1:170985-171005	1175.38	859.656	0.731383
25823_25843+	FJ616285.1:25823-25843	204.33	149.464	0.731483
226217_226237-	FJ616285.1:226217-226237	424.228	311.304	0.733813
37557_37577+	FJ616285.1:37557-37577	273.413	200.872	0.734683
115360_115380+	FJ616285.1:115360-115380	246.169	180.88	0.73478
105802_105822-	FJ616285.1:105802-105822	207.249	152.32	0.734961
105920_105940+	FJ616285.1:105920-105940	1269.76	936.768	0.737749
3137_3157+	FJ616285.1:3137-3157	237.412	175.168	0.737823
227470_227490-	FJ616285.1:227470-227490	229.628	169.456	0.737959
215021_215041+	FJ616285.1:215021-215041	3908.54	2887.42	0.738745
163454_163474+	FJ616285.1:163454-163474	486.5	359.856	0.739683
42172_42192-	FJ616285.1:42172-42192	363.902	269.416	0.740353
90681_90701+	FJ616285.1:90681-90701	332.766	246.568	0.740965
95511_95531+	FJ616285.1:95511-95531	364.875	270.368	0.740988
96638_96658+	FJ616285.1:96638-96658	465.094	345.576	0.743024
6673_6693+	FJ616285.1:6673-6693	247.142	183.736	0.743443
15799_15819+	FJ616285.1:15799-15819	381.416	283.696	0.743797
11470_11490-	FJ616285.1:11470-11490	406.714	302.736	0.744346
111623_111643+	FJ616285.1:111623-111643	480.662	357.952	0.744706
137222_137242+	FJ616285.1:137222-137242	200.438	149.464	0.745687
171369_171389-	FJ616285.1:171369-171389	274.386	204.68	0.745956
136833_136853+	FJ616285.1:136833-136853	581.854	434.112	0.746084
72323_72343+	FJ616285.1:72323-72343	1132.57	846.328	0.747262
110832_110852+	FJ616285.1:110832-110852	2080.27	1555.57	0.747771
24453_24473+	FJ616285.1:24453-24473	211.141	158.032	0.748467
116015_116035+	FJ616285.1:116015-116035	1186.09	889.168	0.749665
19227_19247+	FJ616285.1:19227-19247	300.657	225.624	0.750437
170863_170883-	FJ616285.1:170863-170883	293.846	220.864	0.751632
219015_219035-	FJ616285.1:219015-219035	222.817	167.552	0.751971
122663_122683-	FJ616285.1:122663-122683	206.276	155.176	0.752274
160976_160996+	FJ616285.1:160976-160996	362.929	273.224	0.75283
25545_25565-	FJ616285.1:25545-25565	396.984	298.928	0.752998
13227_13247+	FJ616285.1:13227-13247	6350.77	4782.85	0.753113
76187_76207+	FJ616285.1:76187-76207	11049.4	8328.1	0.753716
172288_172308-	FJ616285.1:172288-172308	369.74	278.936	0.754411
197034_197054+	FJ616285.1:197034-197054	1167.6	881.552	0.755012
136683_136703+	FJ616285.1:136683-136703	730.723	552.16	0.755635
129094_129114-	FJ616285.1:129094-129114	317.198	239.904	0.756323
218990_219010-	FJ616285.1:218990-219010	274.386	207.536	0.756365
131332_131352+	FJ616285.1:131332-131352	665.532	503.608	0.7567
220239_220259+	FJ616285.1:220239-220259	262.71	198.968	0.757367
27496_27516+	FJ616285.1:27496-27516	419.363	317.968	0.758217
76230_76250+	FJ616285.1:76230-76250	268.548	203.728	0.758628
53224_53244-	FJ616285.1:53224-53244	255.899	194.208	0.758924
124922_124942-	FJ616285.1:124922-124942	535.15	406.504	0.759608
90176_90196+	FJ616285.1:90176-90196	209.195	158.984	0.75998
173036_173056+	FJ616285.1:173036-173056	372.659	283.696	0.761275
63497_63517+	FJ616285.1:63497-63517	250.061	190.4	0.761414
111157_111177+	FJ616285.1:111157-111177	447.58	340.816	0.761464
6571_6591-	FJ616285.1:6571-6591	797.86	608.328	0.76245
99141_99161-	FJ616285.1:99141-99161	287.035	218.96	0.762834
171449_171469+	FJ616285.1:171449-171469	688.884	525.504	0.762834
101509_101529-	FJ616285.1:101509-101529	1134.52	866.32	0.763602
226507_226527-	FJ616285.1:226507-226527	279.251	213.248	0.763643
173769_173789+	FJ616285.1:173769-173789	633.423	484.568	0.764999
10532_10552-	FJ616285.1:10532-10552	281.197	215.152	0.765129
56231_56251-	FJ616285.1:56231-56251	621.747	476	0.765585
139103_139123-	FJ616285.1:139103-139123	313.306	239.904	0.765718
27536_27556+	FJ616285.1:27536-27556	519.582	397.936	0.765877
9533_9553-	FJ616285.1:9533-9553	336.658	257.992	0.766333
2017_2037+	FJ616285.1:2017-2037	2358.55	1807.85	0.766508
111643_111663+	FJ616285.1:111643-111663	220.871	169.456	0.767217
105121_105141+	FJ616285.1:105121-105141	1825.35	1401.34	0.767713
110852_110872+	FJ616285.1:110852-110872	973	747.32	0.768058
226386_226406-	FJ616285.1:226386-226406	1163.71	894.88	0.76899
96658_96678+	FJ616285.1:96658-96678	205.303	158.032	0.76975
71636_71656+	FJ616285.1:71636-71656	225.736	174.216	0.771769
71195_71215+	FJ616285.1:71195-71215	752.129	580.72	0.772102
154494_154514-	FJ616285.1:154494-154514	433.958	335.104	0.772204
113467_113487+	FJ616285.1:113467-113487	216.979	167.552	0.772204
135407_135427-	FJ616285.1:135407-135427	458.283	354.144	0.772763
222851_222871-	FJ616285.1:222851-222871	371.686	287.504	0.773513
4237_4257-	FJ616285.1:4237-4257	232.547	179.928	0.773727
74531_74551-	FJ616285.1:74531-74551	1355.39	1049.1	0.774024
3965_3985-	FJ616285.1:3965-3985	532.231	412.216	0.774506
106252_106272-	FJ616285.1:106252-106272	1429.34	1107.18	0.774608
118235_118255+	FJ616285.1:118235-118255	234.493	181.832	0.775426
21073_21093-	FJ616285.1:21073-21093	338.604	262.752	0.775986
123155_123175-	FJ616285.1:123155-123175	343.469	266.56	0.776082
11845_11865+	FJ616285.1:11845-11865	202.384	157.08	0.776148
6335_6355-	FJ616285.1:6335-6355	676.235	525.504	0.777103
71215_71235+	FJ616285.1:71215-71235	383.362	297.976	0.777271
137000_137020+	FJ616285.1:137000-137020	255.899	198.968	0.777526
117874_117894+	FJ616285.1:117874-117894	843.591	655.928	0.777543
136574_136594+	FJ616285.1:136574-136594	1171.49	911.064	0.777695
125942_125962+	FJ616285.1:125942-125962	2129.9	1658.38	0.778622
140759_140779+	FJ616285.1:140759-140779	5143.28	4005.06	0.778699
125014_125034+	FJ616285.1:125014-125034	2660.18	2071.55	0.778726
23213_23233+	FJ616285.1:23213-23233	219.898	171.36	0.77927
122546_122566+	FJ616285.1:122546-122566	951.594	741.608	0.779332
145120_145140+	FJ616285.1:145120-145140	407.687	317.968	0.779932
170843_170863-	FJ616285.1:170843-170863	457.31	357	0.780652
160886_160906-	FJ616285.1:160886-160906	1068.35	834.904	0.781486
22345_22365+	FJ616285.1:22345-22365	1103.38	863.464	0.782561
73486_73506-	FJ616285.1:73486-73506	610.071	477.904	0.783358
153014_153034-	FJ616285.1:153014-153034	728.777	571.2	0.783779
87220_87240-	FJ616285.1:87220-87240	232.547	182.784	0.786009
130615_130635-	FJ616285.1:130615-130635	618.828	486.472	0.786118
55538_55558+	FJ616285.1:55538-55558	217.952	171.36	0.786228
121983_122003-	FJ616285.1:121983-122003	1147.17	902.496	0.786717
29974_29994+	FJ616285.1:29974-29994	15990.3	12601.6	0.78808
179498_179518-	FJ616285.1:179498-179518	1142.3	900.592	0.788401
106339_106359+	FJ616285.1:106339-106359	200.438	158.032	0.788433
41912_41932-	FJ616285.1:41912-41932	200.438	158.032	0.788433
220305_220325-	FJ616285.1:220305-220325	496.23	391.272	0.788489
108063_108083-	FJ616285.1:108063-108083	633.423	499.8	0.789046
14507_14527-	FJ616285.1:14507-14527	412.552	325.584	0.789195
178525_178545-	FJ616285.1:178525-178545	423.255	334.152	0.789482
136933_136953+	FJ616285.1:136933-136953	620.774	490.28	0.789788
42996_43016-	FJ616285.1:42996-43016	5546.1	4382.06	0.790115
211612_211632-	FJ616285.1:211612-211632	547.799	433.16	0.790728
102185_102205-	FJ616285.1:102185-102205	304.549	240.856	0.790861
136807_136827+	FJ616285.1:136807-136827	335.685	265.608	0.791242
53794_53814-	FJ616285.1:53794-53814	215.033	170.408	0.792474
157959_157979+	FJ616285.1:157959-157979	288.008	228.48	0.793311
117781_117801+	FJ616285.1:117781-117801	262.71	208.488	0.793605
148661_148681+	FJ616285.1:148661-148681	248.115	197.064	0.794245
43016_43036-	FJ616285.1:43016-43036	6825.6	5423.54	0.794589
211106_211126+	FJ616285.1:211106-211126	336.658	267.512	0.794611
4161_4181-	FJ616285.1:4161-4181	534.177	424.592	0.794853
56280_56300-	FJ616285.1:56280-56300	698.614	555.968	0.795816
170965_170985-	FJ616285.1:170965-170985	501.095	398.888	0.796033
42955_42975-	FJ616285.1:42955-42975	1428.36	1137.64	0.796464
60776_60796-	FJ616285.1:60776-60796	434.931	346.528	0.796742
144912_144932+	FJ616285.1:144912-144932	723.912	576.912	0.796937
224339_224359+	FJ616285.1:224339-224359	494.284	394.128	0.797372
234184_234204-	FJ616285.1:234184-234204	541.961	432.208	0.797489
9553_9573-	FJ616285.1:9553-9573	7215.77	5755.79	0.797669
138287_138307+	FJ616285.1:138287-138307	200.438	159.936	0.797933
177179_177199-	FJ616285.1:177179-177199	275.359	219.912	0.798637
224638_224658+	FJ616285.1:224638-224658	201.411	160.888	0.798804
96772_96792-	FJ616285.1:96772-96792	425.201	339.864	0.799302
26041_26061+	FJ616285.1:26041-26061	319.144	255.136	0.799438
56196_56216-	FJ616285.1:56196-56216	858.186	686.392	0.799817
172058_172078-	FJ616285.1:172058-172078	315.252	252.28	0.800249
1691_1711+	FJ616285.1:1691-1711	342.496	274.176	0.800523
234337_234357+	FJ616285.1:234337-234357	342.496	274.176	0.800523
1171_1191+	FJ616285.1:1171-1191	915.593	733.04	0.800618
107134_107154-	FJ616285.1:107134-107154	284.116	227.528	0.800828
102419_102439+	FJ616285.1:102419-102439	273.413	218.96	0.80084
25786_25806+	FJ616285.1:25786-25806	262.71	210.392	0.800853
94661_94681-	FJ616285.1:94661-94681	1632.69	1309.95	0.802325
226684_226704-	FJ616285.1:226684-226704	2821.7	2264.81	0.80264
122415_122435-	FJ616285.1:122415-122435	216.979	174.216	0.802916
107050_107070-	FJ616285.1:107050-107070	233.52	187.544	0.803118
11065_11085-	FJ616285.1:11065-11085	1408.9	1132.88	0.804086
139060_139080-	FJ616285.1:139060-139080	317.198	255.136	0.804343
145012_145032+	FJ616285.1:145012-145032	333.739	268.464	0.804413
136953_136973+	FJ616285.1:136953-136973	319.144	257.04	0.805404
101760_101780-	FJ616285.1:101760-101780	396.984	319.872	0.805755
96888_96908-	FJ616285.1:96888-96908	623.693	502.656	0.805935
50924_50944-	FJ616285.1:50924-50944	546.826	440.776	0.806063
230796_230816+	FJ616285.1:230796-230816	615.909	496.944	0.806846
33548_33568-	FJ616285.1:33548-33568	228.655	184.688	0.807715
54809_54829-	FJ616285.1:54809-54829	362.929	293.216	0.807916
170526_170546-	FJ616285.1:170526-170546	240.331	194.208	0.808086
13453_13473+	FJ616285.1:13453-13473	363.902	294.168	0.808371
46339_46359+	FJ616285.1:46339-46359	207.249	167.552	0.808457
42857_42877-	FJ616285.1:42857-42877	639.261	516.936	0.808646
69649_69669-	FJ616285.1:69649-69669	230.601	186.592	0.809155
194882_194902+	FJ616285.1:194882-194902	676.235	547.4	0.809482
136601_136621+	FJ616285.1:136601-136621	1173.44	950.096	0.809669
75384_75404-	FJ616285.1:75384-75404	243.25	197.064	0.810129
144851_144871+	FJ616285.1:144851-144871	1042.08	844.424	0.810323
3865_3885-	FJ616285.1:3865-3885	368.767	298.928	0.810615
9408_9428-	FJ616285.1:9408-9428	204.33	165.648	0.810689
4189_4209-	FJ616285.1:4189-4209	461.202	374.136	0.811219
107158_107178-	FJ616285.1:107158-107178	1091.71	886.312	0.81186
84250_84270-	FJ616285.1:84250-84270	920.458	747.32	0.8119
106884_106904+	FJ616285.1:106884-106904	331.793	269.416	0.812
111825_111845+	FJ616285.1:111825-111845	212.114	172.312	0.812356
136639_136659+	FJ616285.1:136639-136659	625.639	508.368	0.812558
145318_145338+	FJ616285.1:145318-145338	252.98	205.632	0.812839
165816_165836+	FJ616285.1:165816-165836	386.281	314.16	0.813294
13893_13913+	FJ616285.1:13893-13913	248.115	201.824	0.813429
55738_55758-	FJ616285.1:55738-55758	359.037	292.264	0.814022
52469_52489-	FJ616285.1:52469-52489	364.875	297.024	0.814043
42774_42794-	FJ616285.1:42774-42794	484.554	395.08	0.815348
71161_71181+	FJ616285.1:71161-71181	480.662	392.224	0.816008
24865_24885+	FJ616285.1:24865-24885	432.012	353.192	0.817551
71111_71131+	FJ616285.1:71111-71131	272.44	222.768	0.817677
226596_226616-	FJ616285.1:226596-226616	705.425	576.912	0.817822
128815_128835+	FJ616285.1:128815-128835	254.926	208.488	0.817837
64227_64247+	FJ616285.1:64227-64247	635.369	519.792	0.818095
139973_139993+	FJ616285.1:139973-139993	326.928	267.512	0.81826
97753_97773+	FJ616285.1:97753-97773	340.55	278.936	0.819075
170790_170810-	FJ616285.1:170790-170810	549.745	450.296	0.8191
17149_17169-	FJ616285.1:17149-17169	455.364	373.184	0.819529
54013_54033-	FJ616285.1:54013-54033	396.011	324.632	0.819755
136900_136920+	FJ616285.1:136900-136920	354.172	290.36	0.819828
20685_20705-	FJ616285.1:20685-20705	594.503	487.424	0.819885
93909_93929-	FJ616285.1:93909-93929	607.152	497.896	0.820052
110679_110699-	FJ616285.1:110679-110699	391.146	320.824	0.820215
42830_42850-	FJ616285.1:42830-42850	542.934	445.536	0.820608
71132_71152+	FJ616285.1:71132-71152	506.933	416.024	0.820669
40238_40258-	FJ616285.1:40238-40258	235.466	193.256	0.820738
96704_96724+	FJ616285.1:96704-96724	398.93	327.488	0.820916
23443_23463-	FJ616285.1:23443-23463	375.578	308.448	0.821262
59666_59686-	FJ616285.1:59666-59686	212.114	174.216	0.821332
4217_4237-	FJ616285.1:4217-4237	497.203	408.408	0.821411
134789_134809-	FJ616285.1:134789-134809	339.577	278.936	0.821422
57019_57039-	FJ616285.1:57019-57039	1851.62	1521.3	0.821603
219038_219058-	FJ616285.1:219038-219058	444.661	365.568	0.822127
216775_216795-	FJ616285.1:216775-216795	225.736	185.64	0.822377
73389_73409-	FJ616285.1:73389-73409	378.497	311.304	0.822474
107481_107501-	FJ616285.1:107481-107501	877.646	722.568	0.823302
11137_11157+	FJ616285.1:11137-11157	773.535	636.888	0.823347
227490_227510+	FJ616285.1:227490-227510	233.52	192.304	0.823501
60185_60205-	FJ616285.1:60185-60205	309.414	255.136	0.824578
224827_224847+	FJ616285.1:224827-224847	323.036	266.56	0.825171
11916_11936+	FJ616285.1:11916-11936	249.088	205.632	0.82554
106850_106870+	FJ616285.1:106850-106870	2446.12	2020.14	0.825856
11581_11601-	FJ616285.1:11581-11601	231.574	191.352	0.82631
55395_55415-	FJ616285.1:55395-55415	428.12	354.144	0.827207
139081_139101-	FJ616285.1:139081-139101	240.331	198.968	0.827892
217038_217058-	FJ616285.1:217038-217058	279.251	231.336	0.828416
168450_168470-	FJ616285.1:168450-168470	222.817	184.688	0.828878
53875_53895-	FJ616285.1:53875-53895	254.926	211.344	0.829041
146707_146727-	FJ616285.1:146707-146727	287.035	238	0.829167
107990_108010-	FJ616285.1:107990-108010	320.117	265.608	0.829722
162549_162569-	FJ616285.1:162549-162569	818.293	679.728	0.830666
47096_47116+	FJ616285.1:47096-47116	309.414	257.04	0.830732
105461_105481-	FJ616285.1:105461-105481	336.658	279.888	0.831372
226657_226677-	FJ616285.1:226657-226677	1457.55	1211.9	0.831459
61194_61214+	FJ616285.1:61194-61214	285.089	237.048	0.831488
3995_4015-	FJ616285.1:3995-4015	447.58	372.232	0.831655
131479_131499+	FJ616285.1:131479-131499	220.871	183.736	0.83187
206722_206742-	FJ616285.1:206722-206742	220.871	183.736	0.83187
171024_171044-	FJ616285.1:171024-171044	1074.19	893.928	0.832186
39735_39755-	FJ616285.1:39735-39755	253.953	211.344	0.832217
151214_151234-	FJ616285.1:151214-151234	391.146	325.584	0.832385
95040_95060+	FJ616285.1:95040-95060	248.115	206.584	0.832614
95817_95837+	FJ616285.1:95817-95837	309.414	257.992	0.833808
94486_94506-	FJ616285.1:94486-94506	5561.67	4638.14	0.833948
144095_144115+	FJ616285.1:144095-144115	289.954	241.808	0.833953
222792_222812+	FJ616285.1:222792-222812	4069.09	3393.88	0.834064
71002_71022-	FJ616285.1:71002-71022	1331.06	1111.94	0.835374
145287_145307+	FJ616285.1:145287-145307	247.142	206.584	0.835892
51329_51349-	FJ616285.1:51329-51349	347.361	290.36	0.835903
1097_1117+	FJ616285.1:1097-1117	1018.73	852.04	0.836374
54722_54742-	FJ616285.1:54722-54742	677.208	566.44	0.836434
226545_226565-	FJ616285.1:226545-226565	677.208	566.44	0.836434
20662_20682-	FJ616285.1:20662-20682	382.389	319.872	0.836509
107951_107971-	FJ616285.1:107951-107971	288.981	241.808	0.836761
6168_6188-	FJ616285.1:6168-6188	255.899	214.2	0.837049
2685_2705-	FJ616285.1:2685-2705	768.67	643.552	0.837228
175084_175104+	FJ616285.1:175084-175104	772.562	647.36	0.837939
111767_111787-	FJ616285.1:111767-111787	1986.87	1665.05	0.838027
9765_9785+	FJ616285.1:9765-9785	285.089	238.952	0.838166
94840_94860+	FJ616285.1:94840-94860	1325.23	1111.94	0.839054
53992_54012-	FJ616285.1:53992-54012	239.358	200.872	0.839212
115913_115933+	FJ616285.1:115913-115933	294.819	247.52	0.839566
56391_56411-	FJ616285.1:56391-56411	555.583	466.48	0.839623
55261_55281-	FJ616285.1:55261-55281	213.087	178.976	0.83992
5392_5412-	FJ616285.1:5392-5412	531.258	446.488	0.840435
123073_123093-	FJ616285.1:123073-123093	214.06	179.928	0.840549
42976_42996-	FJ616285.1:42976-42996	2044.27	1719.31	0.841038
115649_115669+	FJ616285.1:115649-115669	1556.8	1309.95	0.841439
14073_14093+	FJ616285.1:14073-14093	278.278	234.192	0.841576
108176_108196-	FJ616285.1:108176-108196	4792.02	4033.62	0.841737
94691_94711-	FJ616285.1:94691-94711	760.886	641.648	0.843291
42315_42335-	FJ616285.1:42315-42335	204.33	172.312	0.843303
170942_170962-	FJ616285.1:170942-170962	213.087	179.928	0.844388
110888_110908+	FJ616285.1:110888-110908	661.64	558.824	0.844604
144675_144695+	FJ616285.1:144675-144695	1480.91	1250.93	0.844705
131304_131324+	FJ616285.1:131304-131324	314.279	265.608	0.845134
136778_136798+	FJ616285.1:136778-136798	544.88	460.768	0.845632
215767_215787-	FJ616285.1:215767-215787	272.44	230.384	0.845632
20705_20725-	FJ616285.1:20705-20725	467.04	395.08	0.845923
106421_106441-	FJ616285.1:106421-106441	216.006	182.784	0.846199
9431_9451-	FJ616285.1:9431-9451	518.609	438.872	0.846248
108154_108174-	FJ616285.1:108154-108174	2141.57	1814.51	0.84728
20972_20992+	FJ616285.1:20972-20992	240.331	203.728	0.847698
56111_56131-	FJ616285.1:56111-56131	344.442	292.264	0.848514
3513_3533-	FJ616285.1:3513-3533	410.606	348.432	0.84858
111016_111036+	FJ616285.1:111016-111036	418.39	355.096	0.84872
10193_10213-	FJ616285.1:10193-10213	279.251	237.048	0.848871
122744_122764-	FJ616285.1:122744-122764	250.061	212.296	0.848977
99097_99117-	FJ616285.1:99097-99117	302.603	257.04	0.84943
136728_136748+	FJ616285.1:136728-136748	472.878	401.744	0.849572
54583_54603-	FJ616285.1:54583-54603	310.387	263.704	0.849597
116041_116061+	FJ616285.1:116041-116061	274.386	233.24	0.850043
114444_114464+	FJ616285.1:114444-114464	208.222	177.072	0.8504
42878_42898-	FJ616285.1:42878-42898	1191.92	1013.88	0.850624
123192_123212-	FJ616285.1:123192-123212	231.574	197.064	0.850976
15293_15313+	FJ616285.1:15293-15313	240.331	204.68	0.851659
11495_11515-	FJ616285.1:11495-11515	203.357	173.264	0.852019
145852_145872+	FJ616285.1:145852-145872	599.368	511.224	0.852938
95013_95033-	FJ616285.1:95013-95033	205.303	175.168	0.853217
101049_101069+	FJ616285.1:101049-101069	4710.29	4019.34	0.853311
24829_24849+	FJ616285.1:24829-24849	685.965	585.48	0.853513
31514_31534+	FJ616285.1:31514-31534	336.658	287.504	0.853994
144932_144952+	FJ616285.1:144932-144952	500.122	427.448	0.854687
11496_11516+	FJ616285.1:11496-11516	277.305	237.048	0.854828
136703_136723+	FJ616285.1:136703-136723	449.526	384.608	0.855586
1201_1221+	FJ616285.1:1201-1221	256.872	219.912	0.856115
137174_137194+	FJ616285.1:137174-137194	352.226	301.784	0.856791
22839_22859+	FJ616285.1:22839-22859	698.614	598.808	0.857137
27038_27058+	FJ616285.1:27038-27058	42799.4	36701.5	0.857525
170810_170830-	FJ616285.1:170810-170830	324.009	277.984	0.857951
108083_108103-	FJ616285.1:108083-108103	427.147	366.52	0.858065
42922_42942-	FJ616285.1:42922-42942	870.835	747.32	0.858165
5623_5643-	FJ616285.1:5623-5643	341.523	293.216	0.858554
73462_73482-	FJ616285.1:73462-73482	341.523	293.216	0.858554
117366_117386+	FJ616285.1:117366-117386	922.404	792.064	0.858695
110963_110983+	FJ616285.1:110963-110983	708.344	608.328	0.858803
138484_138504+	FJ616285.1:138484-138504	677.208	581.672	0.858927
41728_41748+	FJ616285.1:41728-41748	3474.58	2984.52	0.858958
96142_96162+	FJ616285.1:96142-96162	567.259	487.424	0.859262
171264_171284+	FJ616285.1:171264-171284	327.901	281.792	0.859381
55825_55845-	FJ616285.1:55825-55845	680.127	584.528	0.859439
115973_115993+	FJ616285.1:115973-115993	273.413	235.144	0.860032
145834_145854-	FJ616285.1:145834-145854	684.019	588.336	0.860116
10441_10461-	FJ616285.1:10441-10461	2486.99	2139.14	0.860134
131445_131465+	FJ616285.1:131445-131465	290.927	250.376	0.860615
131283_131303+	FJ616285.1:131283-131303	541.961	466.48	0.860726
61009_61029+	FJ616285.1:61009-61029	291.9	251.328	0.861007
18769_18789-	FJ616285.1:18769-18789	291.9	251.328	0.861007
8629_8649+	FJ616285.1:8629-8649	867.916	747.32	0.861051
96936_96956-	FJ616285.1:96936-96956	503.041	433.16	0.861083
26084_26104+	FJ616285.1:26084-26104	357.091	307.496	0.861114
32501_32521-	FJ616285.1:32501-32521	227.682	196.112	0.861342
106302_106322-	FJ616285.1:106302-106322	227.682	196.112	0.861342
14031_14051-	FJ616285.1:14031-14051	203.357	175.168	0.861382
59951_59971-	FJ616285.1:59951-59971	252.98	218.008	0.86176
160944_160964-	FJ616285.1:160944-160964	5288.26	4557.22	0.861763
68477_68497-	FJ616285.1:68477-68497	228.655	197.064	0.86184
51486_51506-	FJ616285.1:51486-51506	294.819	254.184	0.86217
106341_106361-	FJ616285.1:106341-106361	213.087	183.736	0.862258
55917_55937-	FJ616285.1:55917-55937	504.014	435.064	0.863198
2860_2880+	FJ616285.1:2860-2880	6409.15	5533.02	0.863301
118881_118901-	FJ616285.1:118881-118901	215.033	185.64	0.863309
226710_226730-	FJ616285.1:226710-226730	8058.39	6959.12	0.863587
84326_84346+	FJ616285.1:84326-84346	274.386	237.048	0.863922
14184_14204+	FJ616285.1:14184-14204	360.01	311.304	0.864709
66381_66401+	FJ616285.1:66381-66401	913.647	790.16	0.864842
107264_107284-	FJ616285.1:107264-107284	856.24	740.656	0.86501
93929_93949-	FJ616285.1:93929-93949	1720.26	1488.93	0.865523
157512_157532-	FJ616285.1:157512-157532	236.439	204.68	0.865678
24552_24572-	FJ616285.1:24552-24572	228.655	198.016	0.866003
131253_131273+	FJ616285.1:131253-131273	756.021	654.976	0.866346
111073_111093+	FJ616285.1:111073-111093	366.821	317.968	0.866821
11663_11683-	FJ616285.1:11663-11683	221.844	192.304	0.866843
3425_3445-	FJ616285.1:3425-3445	205.303	178.024	0.867128
96012_96032-	FJ616285.1:96012-96032	1028.46	892.024	0.867339
234163_234183-	FJ616285.1:234163-234183	584.773	507.416	0.867714
122451_122471-	FJ616285.1:122451-122471	215.033	186.592	0.867737
26348_26368+	FJ616285.1:26348-26368	268.548	233.24	0.868523
130710_130730-	FJ616285.1:130710-130730	1014.84	881.552	0.868662
54665_54685-	FJ616285.1:54665-54685	260.764	226.576	0.868893
116377_116397+	FJ616285.1:116377-116397	217.952	189.448	0.869219
210274_210294-	FJ616285.1:210274-210294	462.175	401.744	0.869246
28449_28469+	FJ616285.1:28449-28469	333.739	290.36	0.870021
60328_60348-	FJ616285.1:60328-60348	4083.68	3553.82	0.870248
152883_152903-	FJ616285.1:152883-152903	238.385	207.536	0.870592
17839_17859-	FJ616285.1:17839-17859	220.871	192.304	0.870662
161339_161359-	FJ616285.1:161339-161359	354.172	308.448	0.870899
1714_1734+	FJ616285.1:1714-1734	230.601	200.872	0.87108
96947_96967+	FJ616285.1:96947-96967	355.145	309.4	0.871193
60965_60985+	FJ616285.1:60965-60985	213.087	185.64	0.871193
113315_113335+	FJ616285.1:113315-113335	845.537	736.848	0.871456
146780_146800-	FJ616285.1:146780-146800	1117.98	974.848	0.871975
179518_179538-	FJ616285.1:179518-179538	3960.11	3453.86	0.872162
84226_84246-	FJ616285.1:84226-84246	287.035	250.376	0.872284
21285_21305+	FJ616285.1:21285-21305	233.52	203.728	0.872422
172415_172435-	FJ616285.1:172415-172435	799.806	697.816	0.872482
2142_2162-	FJ616285.1:2142-2162	2460.72	2147.71	0.872799
68106_68126-	FJ616285.1:68106-68126	217.952	190.4	0.873587
11450_11470-	FJ616285.1:11450-11470	400.876	350.336	0.873926
113375_113395+	FJ616285.1:113375-113395	1716.37	1500.35	0.874142
116405_116425+	FJ616285.1:116405-116425	328.874	287.504	0.874207
118290_118310-	FJ616285.1:118290-118310	255.899	223.72	0.874251
60853_60873-	FJ616285.1:60853-60873	468.013	409.36	0.874677
55540_55560-	FJ616285.1:55540-55560	441.742	386.512	0.874972
115672_115692+	FJ616285.1:115672-115692	1593.77	1394.68	0.87508
163534_163554+	FJ616285.1:163534-163554	565.313	495.04	0.875692
224787_224807-	FJ616285.1:224787-224807	1093.65	957.712	0.875701
194495_194515-	FJ616285.1:194495-194515	279.251	244.664	0.876144
165934_165954-	FJ616285.1:165934-165954	280.224	245.616	0.876499
37250_37270-	FJ616285.1:37250-37270	233.52	204.68	0.876499
70940_70960-	FJ616285.1:70940-70960	243.25	213.248	0.876662
117575_117595+	FJ616285.1:117575-117595	319.144	279.888	0.876996
29910_29930-	FJ616285.1:29910-29930	273.413	239.904	0.877442
173156_173176+	FJ616285.1:173156-173176	748.237	656.88	0.877904
56142_56162-	FJ616285.1:56142-56162	598.395	525.504	0.878189
104099_104119+	FJ616285.1:104099-104119	258.818	227.528	0.879104
36711_36731-	FJ616285.1:36711-36731	279.251	245.616	0.879553
54759_54779-	FJ616285.1:54759-54779	320.117	281.792	0.880278
170919_170939-	FJ616285.1:170919-170939	204.33	179.928	0.880576
207446_207466-	FJ616285.1:207446-207466	672.343	592.144	0.880717
115864_115884+	FJ616285.1:115864-115884	438.823	386.512	0.880792
230042_230062-	FJ616285.1:230042-230062	595.476	524.552	0.880895
95043_95063-	FJ616285.1:95043-95063	293.846	258.944	0.881223
94818_94838+	FJ616285.1:94818-94838	3055.22	2693.21	0.88151
144804_144824+	FJ616285.1:144804-144824	1042.08	918.68	0.88158
56091_56111-	FJ616285.1:56091-56111	650.937	574.056	0.881892
130687_130707-	FJ616285.1:130687-130707	495.257	436.968	0.882306
97784_97804+	FJ616285.1:97784-97804	217.952	192.304	0.882323
68589_68609-	FJ616285.1:68589-68609	278.278	245.616	0.882628
226633_226653-	FJ616285.1:226633-226653	913.647	807.296	0.883597
100982_101002-	FJ616285.1:100982-101002	4521.53	3996.5	0.883881
130636_130656-	FJ616285.1:130636-130656	201.411	178.024	0.883884
54877_54897-	FJ616285.1:54877-54897	292.873	258.944	0.884151
123352_123372-	FJ616285.1:123352-123372	252.98	223.72	0.884339
115742_115762+	FJ616285.1:115742-115762	617.855	546.448	0.884428
94037_94057-	FJ616285.1:94037-94057	822.185	727.328	0.884628
73438_73458-	FJ616285.1:73438-73458	925.323	818.72	0.884794
108103_108123-	FJ616285.1:108103-108123	682.073	603.568	0.884902
172757_172777+	FJ616285.1:172757-172777	357.091	316.064	0.885108
51453_51473-	FJ616285.1:51453-51473	347.361	307.496	0.885235
115580_115600+	FJ616285.1:115580-115600	256.872	227.528	0.885764
9799_9819-	FJ616285.1:9799-9819	247.142	218.96	0.885968
82893_82913+	FJ616285.1:82893-82913	412.552	365.568	0.886114
18583_18603+	FJ616285.1:18583-18603	260.764	231.336	0.887147
3483_3503-	FJ616285.1:3483-3503	375.578	333.2	0.887166
95541_95561+	FJ616285.1:95541-95561	2213.57	1963.98	0.887242
164485_164505+	FJ616285.1:164485-164505	240.331	213.248	0.88731
118971_118991-	FJ616285.1:118971-118991	701.533	622.608	0.887496
17678_17698-	FJ616285.1:17678-17698	230.601	204.68	0.887594
97088_97108-	FJ616285.1:97088-97108	241.304	214.2	0.887677
65606_65626+	FJ616285.1:65606-65626	231.574	205.632	0.887975
210583_210603+	FJ616285.1:210583-210603	231.574	205.632	0.887975
144412_144432+	FJ616285.1:144412-144432	12254	10881.4	0.887987
161746_161766-	FJ616285.1:161746-161766	294.819	261.8	0.888002
116914_116934+	FJ616285.1:116914-116934	735.588	654.024	0.889117
124571_124591-	FJ616285.1:124571-124591	463.148	412.216	0.890031
101075_101095+	FJ616285.1:101075-101095	441.742	393.176	0.890058
144655_144675+	FJ616285.1:144655-144675	2974.46	2647.51	0.890081
11543_11563-	FJ616285.1:11543-11563	280.224	249.424	0.890088
130531_130551-	FJ616285.1:130531-130551	357.091	317.968	0.89044
61418_61438+	FJ616285.1:61418-61438	216.979	193.256	0.890667
124614_124634-	FJ616285.1:124614-124634	2232.06	1988.73	0.890982
234303_234323+	FJ616285.1:234303-234323	349.307	311.304	0.891205
55008_55028-	FJ616285.1:55008-55028	218.925	195.16	0.891447
117799_117819-	FJ616285.1:117799-117819	218.925	195.16	0.891447
4029_4049-	FJ616285.1:4029-4049	351.253	313.208	0.891688
30698_30718-	FJ616285.1:30698-30718	307.468	274.176	0.891722
71363_71383+	FJ616285.1:71363-71383	235.466	210.392	0.893513
95575_95595-	FJ616285.1:95575-95595	1986.87	1775.48	0.893608
128326_128346-	FJ616285.1:128326-128346	437.85	391.272	0.893621
152994_153014-	FJ616285.1:152994-153014	225.736	201.824	0.894071
139027_139047-	FJ616285.1:139027-139047	203.357	181.832	0.894152
87244_87264-	FJ616285.1:87244-87264	3691.56	3301.54	0.894347
211664_211684-	FJ616285.1:211664-211684	1145.22	1024.35	0.894458
164311_164331+	FJ616285.1:164311-164331	1890.54	1691.7	0.894826
44742_44762+	FJ616285.1:44742-44762	3387.99	3032.12	0.894962
111037_111057+	FJ616285.1:111037-111057	628.558	562.632	0.895115
55763_55783-	FJ616285.1:55763-55783	860.132	770.168	0.895407
137059_137079+	FJ616285.1:137059-137079	241.304	216.104	0.895567
164914_164934-	FJ616285.1:164914-164934	241.304	216.104	0.895567
60145_60165-	FJ616285.1:60145-60165	357.091	319.872	0.895772
33938_33958-	FJ616285.1:33938-33958	484.554	434.112	0.8959
26317_26337-	FJ616285.1:26317-26337	671.37	601.664	0.896173
20912_20932+	FJ616285.1:20912-20932	1078.08	966.28	0.896294
168815_168835-	FJ616285.1:168815-168835	325.955	292.264	0.896639
51556_51576-	FJ616285.1:51556-51576	594.503	533.12	0.896749
226576_226596-	FJ616285.1:226576-226596	327.901	294.168	0.897124
144457_144477+	FJ616285.1:144457-144477	2312.82	2075.36	0.897328
60830_60850-	FJ616285.1:60830-60850	579.908	520.744	0.897977
211634_211654-	FJ616285.1:211634-211654	1032.35	927.248	0.898189
125261_125281+	FJ616285.1:125261-125281	297.738	267.512	0.898481
2798_2818-	FJ616285.1:2798-2818	490.392	440.776	0.898824
171051_171071-	FJ616285.1:171051-171071	1173.44	1054.82	0.898911
23976_23996-	FJ616285.1:23976-23996	2473.37	2223.87	0.899128
26164_26184-	FJ616285.1:26164-26184	348.334	313.208	0.89916
230954_230974-	FJ616285.1:230954-230974	336.658	302.736	0.899239
156404_156424+	FJ616285.1:156404-156424	324.982	292.264	0.899324
136500_136520+	FJ616285.1:136500-136520	11629.3	10473.9	0.900648
143048_143068+	FJ616285.1:143048-143068	233.52	210.392	0.900959
117490_117510+	FJ616285.1:117490-117510	396.011	357	0.90149
68566_68586-	FJ616285.1:68566-68586	235.466	212.296	0.901599
73545_73565-	FJ616285.1:73545-73565	1660.91	1497.5	0.901611
144827_144847+	FJ616285.1:144827-144847	436.877	394.128	0.902149
55711_55731-	FJ616285.1:55711-55731	352.226	317.968	0.902739
11998_12018+	FJ616285.1:11998-12018	289.954	261.8	0.902902
95794_95814+	FJ616285.1:95794-95814	392.119	354.144	0.903154
96585_96605+	FJ616285.1:96585-96605	254.926	230.384	0.903729
127995_128015-	FJ616285.1:127995-128015	293.846	265.608	0.903902
144696_144716+	FJ616285.1:144696-144716	578.935	523.6	0.904419
97289_97309-	FJ616285.1:97289-97309	232.547	210.392	0.904729
97112_97132-	FJ616285.1:97112-97132	2623.21	2373.34	0.904746
44561_44581+	FJ616285.1:44561-44581	1385.55	1253.78	0.904899
6536_6556-	FJ616285.1:6536-6556	1469.23	1329.94	0.905198
31803_31823-	FJ616285.1:31803-31823	728.777	659.736	0.905265
56255_56275-	FJ616285.1:56255-56275	525.42	476	0.905942
1144_1164+	FJ616285.1:1144-1164	288.981	261.8	0.905942
220178_220198+	FJ616285.1:220178-220198	1342.74	1216.66	0.906099
119403_119423-	FJ616285.1:119403-119423	438.823	397.936	0.906826
36741_36761-	FJ616285.1:36741-36761	267.575	242.76	0.90726
164968_164988-	FJ616285.1:164968-164988	348.334	316.064	0.907359
51356_51376-	FJ616285.1:51356-51376	203.357	184.688	0.908196
95837_95857+	FJ616285.1:95837-95857	488.446	443.632	0.908252
124378_124398-	FJ616285.1:124378-124398	244.223	221.816	0.908252
106197_106217+	FJ616285.1:106197-106217	33022.6	29993.7	0.908277
110908_110928+	FJ616285.1:110908-110928	353.199	320.824	0.908338
119282_119302-	FJ616285.1:119282-119302	547.799	497.896	0.908903
33911_33931-	FJ616285.1:33911-33931	328.874	298.928	0.908944
102390_102410+	FJ616285.1:102390-102410	221.844	201.824	0.909756
224250_224270-	FJ616285.1:224250-224270	651.91	593.096	0.909782
140436_140456-	FJ616285.1:140436-140456	208.222	189.448	0.909837
25140_25160-	FJ616285.1:25140-25160	308.441	280.84	0.910514
105509_105529-	FJ616285.1:105509-105529	252.98	230.384	0.910681
144957_144977+	FJ616285.1:144957-144977	464.121	422.688	0.910728
227893_227913+	FJ616285.1:227893-227913	947.702	863.464	0.911113
117895_117915+	FJ616285.1:117895-117915	453.418	413.168	0.91123
10461_10481-	FJ616285.1:10461-10481	241.304	219.912	0.911348
165978_165998-	FJ616285.1:165978-165998	967.162	881.552	0.911483
20932_20952+	FJ616285.1:20932-20952	585.746	534.072	0.911781
56031_56051-	FJ616285.1:56031-56051	271.467	247.52	0.911787
227231_227251-	FJ616285.1:227231-227251	501.095	456.96	0.911923
68652_68672-	FJ616285.1:68652-68672	676.235	616.896	0.912251
57040_57060-	FJ616285.1:57040-57060	2434.45	2221.97	0.91272
224224_224244-	FJ616285.1:224224-224244	724.885	661.64	0.912752
194776_194796-	FJ616285.1:194776-194796	538.069	491.232	0.912954
26362_26382-	FJ616285.1:26362-26382	892.241	814.912	0.913332
124594_124614-	FJ616285.1:124594-124614	981.757	896.784	0.913448
94720_94740-	FJ616285.1:94720-94740	650.937	595	0.914067
55422_55442-	FJ616285.1:55422-55442	340.55	311.304	0.914121
15975_15995-	FJ616285.1:15975-15995	390.173	357	0.914979
117344_117364+	FJ616285.1:117344-117364	436.877	399.84	0.915223
36974_36994-	FJ616285.1:36974-36994	211.141	193.256	0.915294
117547_117567+	FJ616285.1:117547-117567	596.449	546.448	0.916169
73317_73337-	FJ616285.1:73317-73337	415.471	380.8	0.91655
73411_73431-	FJ616285.1:73411-73431	371.686	340.816	0.916946
73773_73793-	FJ616285.1:73773-73793	1292.14	1185.24	0.917266
97103_97123+	FJ616285.1:97103-97123	686.938	630.224	0.917439
19846_19866-	FJ616285.1:19846-19866	653.856	600.712	0.918722
109934_109954-	FJ616285.1:109934-109954	624.666	574.056	0.918981
114692_114712-	FJ616285.1:114692-114712	368.767	338.912	0.919041
145083_145103+	FJ616285.1:145083-145103	258.818	238	0.919565
94916_94936+	FJ616285.1:94916-94936	620.774	571.2	0.920142
17505_17525+	FJ616285.1:17505-17525	246.169	226.576	0.920408
97062_97082-	FJ616285.1:97062-97082	1035.27	952.952	0.920485
129960_129980+	FJ616285.1:129960-129980	493.311	454.104	0.920523
96219_96239+	FJ616285.1:96219-96239	313.306	288.456	0.920685
71089_71109+	FJ616285.1:71089-71109	1091.71	1005.31	0.920863
117407_117427+	FJ616285.1:117407-117427	248.115	228.48	0.920863
215835_215855+	FJ616285.1:215835-215855	534.177	492.184	0.921387
95976_95996+	FJ616285.1:95976-95996	769.643	709.24	0.921518
113442_113462+	FJ616285.1:113442-113462	268.548	247.52	0.921697
214056_214076-	FJ616285.1:214056-214076	3676.97	3390.07	0.921975
51307_51327-	FJ616285.1:51307-51327	236.439	218.008	0.922048
119379_119399-	FJ616285.1:119379-119399	802.725	740.656	0.922677
106401_106421-	FJ616285.1:106401-106421	290.927	268.464	0.922788
172233_172253+	FJ616285.1:172233-172253	808.563	746.368	0.92308
164886_164906-	FJ616285.1:164886-164906	293.846	271.32	0.923341
96199_96219+	FJ616285.1:96199-96219	574.07	530.264	0.923692
165017_165037-	FJ616285.1:165017-165037	1240.58	1146.21	0.923933
131365_131385+	FJ616285.1:131365-131385	227.682	210.392	0.924061
117181_117201+	FJ616285.1:117181-117201	473.851	437.92	0.924172
194907_194927+	FJ616285.1:194907-194927	564.34	521.696	0.924436
171390_171410-	FJ616285.1:171390-171410	4638.29	4287.81	0.924437
57283_57303-	FJ616285.1:57283-57303	511.798	473.144	0.924474
106652_106672-	FJ616285.1:106652-106672	390.173	360.808	0.924739
109990_110010+	FJ616285.1:109990-110010	2552.18	2360.96	0.925076
164194_164214+	FJ616285.1:164194-164214	378.497	350.336	0.925598
110712_110732-	FJ616285.1:110712-110732	540.988	500.752	0.925625
20892_20912+	FJ616285.1:20892-20912	796.887	737.8	0.925853
73686_73706-	FJ616285.1:73686-73706	1072.25	992.936	0.926034
71290_71310+	FJ616285.1:71290-71310	218.925	202.776	0.926235
52566_52586-	FJ616285.1:52566-52586	219.898	203.728	0.926466
64467_64487+	FJ616285.1:64467-64487	242.277	224.672	0.927335
73272_73292-	FJ616285.1:73272-73292	207.249	192.304	0.927889
136751_136771+	FJ616285.1:136751-136771	396.011	367.472	0.927934
119557_119577-	FJ616285.1:119557-119577	283.143	262.752	0.927983
43056_43076-	FJ616285.1:43056-43076	3941.62	3658.54	0.92818
146727_146747-	FJ616285.1:146727-146747	381.416	354.144	0.928498
157939_157959+	FJ616285.1:157939-157959	1479.93	1374.69	0.928885
136663_136683+	FJ616285.1:136663-136683	251.034	233.24	0.929117
42898_42918-	FJ616285.1:42898-42918	388.227	360.808	0.929374
56601_56621-	FJ616285.1:56601-56621	644.126	598.808	0.929644
11468_11488+	FJ616285.1:11468-11488	624.666	580.72	0.929649
69075_69095-	FJ616285.1:69075-69095	276.332	257.04	0.930185
43036_43056-	FJ616285.1:43036-43056	50894.7	47355.3	0.930457
116990_117010+	FJ616285.1:116990-117010	379.47	353.192	0.930751
107534_107554+	FJ616285.1:107534-107554	339.577	316.064	0.930758
55313_55333-	FJ616285.1:55313-55333	360.01	335.104	0.930819
56498_56518-	FJ616285.1:56498-56518	1222.09	1137.64	0.930899
24925_24945+	FJ616285.1:24925-24945	341.523	317.968	0.93103
146916_146936+	FJ616285.1:146916-146936	325.955	303.688	0.931687
234215_234235+	FJ616285.1:234215-234235	1616.15	1506.06	0.931882
224184_224204-	FJ616285.1:224184-224204	266.602	248.472	0.931996
96179_96199+	FJ616285.1:96179-96199	268.548	250.376	0.932332
146676_146696-	FJ616285.1:146676-146696	229.628	214.2	0.932813
73278_73298+	FJ616285.1:73278-73298	839.699	783.496	0.933068
138413_138433+	FJ616285.1:138413-138433	336.658	314.16	0.933173
54857_54877-	FJ616285.1:54857-54877	616.882	575.96	0.933663
172120_172140-	FJ616285.1:172120-172140	2749.7	2567.54	0.933755
164332_164352+	FJ616285.1:164332-164352	662.613	618.8	0.933878
144574_144594+	FJ616285.1:144574-144594	663.586	619.752	0.933944
84158_84178-	FJ616285.1:84158-84178	279.251	260.848	0.934099
24892_24912+	FJ616285.1:24892-24912	215.033	200.872	0.934145
3839_3859-	FJ616285.1:3839-3859	216.006	201.824	0.934344
134955_134975-	FJ616285.1:134955-134975	871.808	814.912	0.934738
150886_150906-	FJ616285.1:150886-150906	285.089	266.56	0.935006
130667_130687-	FJ616285.1:130667-130687	243.25	227.528	0.935367
20870_20890+	FJ616285.1:20870-20890	1176.36	1100.51	0.935526
54789_54809-	FJ616285.1:54789-54809	244.223	228.48	0.935538
3241_3261-	FJ616285.1:3241-3261	288.981	270.368	0.935591
51380_51400-	FJ616285.1:51380-51400	292.873	274.176	0.93616
214209_214229-	FJ616285.1:214209-214229	386.281	361.76	0.93652
87705_87725+	FJ616285.1:87705-87725	456.337	427.448	0.936694
56463_56483-	FJ616285.1:56463-56483	988.568	926.296	0.937008
227240_227260+	FJ616285.1:227240-227260	483.581	453.152	0.937076
94752_94772+	FJ616285.1:94752-94772	3296.52	3089.24	0.93712
164362_164382+	FJ616285.1:164362-164382	833.861	781.592	0.937317
97442_97462+	FJ616285.1:97442-97462	303.576	284.648	0.93765
126372_126392+	FJ616285.1:126372-126392	215.033	201.824	0.938572
151189_151209-	FJ616285.1:151189-151209	360.01	337.96	0.938752
108283_108303-	FJ616285.1:108283-108303	243.25	228.48	0.939281
223959_223979-	FJ616285.1:223959-223979	468.013	439.824	0.939769
1077_1097+	FJ616285.1:1077-1097	36142.1	34015.9	0.941172
97258_97278+	FJ616285.1:97258-97278	281.197	264.656	0.941176
95904_95924+	FJ616285.1:95904-95924	748.237	704.48	0.94152
60808_60828-	FJ616285.1:60808-60828	415.471	391.272	0.941755
42723_42743-	FJ616285.1:42723-42743	416.444	392.224	0.941841
108124_108144-	FJ616285.1:108124-108144	1253.22	1180.48	0.941955
122778_122798-	FJ616285.1:122778-122798	210.168	198.016	0.94218
139187_139207-	FJ616285.1:139187-139207	1077.11	1014.83	0.94218
119020_119040-	FJ616285.1:119020-119040	263.683	248.472	0.942313
63822_63842+	FJ616285.1:63822-63842	1499.39	1414.67	0.943496
169041_169061+	FJ616285.1:169041-169061	248.115	234.192	0.943885
146758_146778-	FJ616285.1:146758-146778	614.936	580.72	0.944358
95869_95889+	FJ616285.1:95869-95889	673.316	635.936	0.944484
106369_106389-	FJ616285.1:106369-106389	506.933	478.856	0.944614
11351_11371+	FJ616285.1:11351-11371	771.589	729.232	0.945104
26641_26661-	FJ616285.1:26641-26661	228.655	216.104	0.945109
177618_177638-	FJ616285.1:177618-177638	459.256	434.112	0.945251
51517_51537-	FJ616285.1:51517-51537	376.551	356.048	0.945551
96994_97014-	FJ616285.1:96994-97014	438.823	415.072	0.945876
73360_73380-	FJ616285.1:73360-73380	535.15	506.464	0.946396
71086_71106-	FJ616285.1:71086-71106	655.802	620.704	0.946481
3784_3804-	FJ616285.1:3784-3804	210.168	198.968	0.946709
96487_96507-	FJ616285.1:96487-96507	615.909	583.576	0.947504
108635_108655-	FJ616285.1:108635-108655	434.931	412.216	0.947773
119489_119509-	FJ616285.1:119489-119509	311.36	295.12	0.947842
24214_24234+	FJ616285.1:24214-24234	249.088	236.096	0.947842
54967_54987-	FJ616285.1:54967-54987	284.116	269.416	0.948261
144481_144501+	FJ616285.1:144481-144501	538.069	510.272	0.948339
13168_13188-	FJ616285.1:13168-13188	285.089	270.368	0.948363
226730_226750-	FJ616285.1:226730-226750	17679.4	16770.4	0.948586
172145_172165-	FJ616285.1:172145-172165	288.008	273.224	0.948668
168824_168844+	FJ616285.1:168824-168844	552.664	524.552	0.949134
53941_53961-	FJ616285.1:53941-53961	229.628	218.008	0.949396
108328_108348+	FJ616285.1:108328-108348	328.874	312.256	0.94947
119604_119624-	FJ616285.1:119604-119624	633.423	601.664	0.949861
210303_210323-	FJ616285.1:210303-210323	200.438	190.4	0.94992
56070_56090-	FJ616285.1:56070-56090	300.657	285.6	0.94992
94983_95003-	FJ616285.1:94983-95003	1241.55	1179.53	0.950046
2270_2290-	FJ616285.1:2270-2290	235.466	223.72	0.950116
60873_60893-	FJ616285.1:60873-60893	506.933	481.712	0.950248
12525_12545-	FJ616285.1:12525-12545	1269.76	1207.14	0.950677
42703_42723-	FJ616285.1:42703-42723	279.251	265.608	0.951144
115764_115784+	FJ616285.1:115764-115784	245.196	233.24	0.951239
12593_12613+	FJ616285.1:12593-12613	249.088	237.048	0.951664
105970_105990-	FJ616285.1:105970-105990	249.088	237.048	0.951664
73237_73257-	FJ616285.1:73237-73257	356.118	338.912	0.951685
229867_229887-	FJ616285.1:229867-229887	357.091	339.864	0.951757
51393_51413+	FJ616285.1:51393-51413	216.979	206.584	0.952092
116650_116670+	FJ616285.1:116650-116670	2504.5	2384.76	0.952189
106744_106764-	FJ616285.1:106744-106764	1422.53	1354.7	0.952317
124519_124539-	FJ616285.1:124519-124539	257.845	245.616	0.952572
172699_172719-	FJ616285.1:172699-172719	295.792	281.792	0.952669
123372_123392-	FJ616285.1:123372-123392	409.633	390.32	0.952853
224964_224984+	FJ616285.1:224964-224984	997.325	951.048	0.953599
211684_211704-	FJ616285.1:211684-211704	1433.23	1367.07	0.953841
52039_52059-	FJ616285.1:52039-52059	234.493	223.72	0.954058
227300_227320+	FJ616285.1:227300-227320	548.772	523.6	0.95413
76563_76583-	FJ616285.1:76563-76583	235.466	224.672	0.954159
109826_109846-	FJ616285.1:109826-109846	1728.05	1648.86	0.954177
115799_115819+	FJ616285.1:115799-115819	314.279	299.88	0.954184
116736_116756+	FJ616285.1:116736-116756	985.649	940.576	0.954271
10023_10043-	FJ616285.1:10023-10043	277.305	264.656	0.954386
143027_143047+	FJ616285.1:143027-143047	6270.01	5987.13	0.954883
83800_83820-	FJ616285.1:83800-83820	202.384	193.256	0.954898
106673_106693-	FJ616285.1:106673-106693	630.504	602.616	0.955769
50402_50422-	FJ616285.1:50402-50422	213.087	203.728	0.956079
117511_117531+	FJ616285.1:117511-117531	606.179	579.768	0.95643
20952_20972+	FJ616285.1:20952-20972	396.984	379.848	0.956835
86490_86510-	FJ616285.1:86490-86510	264.656	253.232	0.956835
96304_96324-	FJ616285.1:96304-96324	443.688	424.592	0.956961
96122_96142+	FJ616285.1:96122-96142	673.316	644.504	0.957209
110810_110830+	FJ616285.1:110810-110830	20584.8	19709.3	0.957467
141320_141340+	FJ616285.1:141320-141340	412.552	395.08	0.957649
94509_94529-	FJ616285.1:94509-94529	2487.96	2383.81	0.958137
158140_158160-	FJ616285.1:158140-158160	283.143	271.32	0.958244
46422_46442+	FJ616285.1:46422-46442	472.878	453.152	0.958285
81537_81557-	FJ616285.1:81537-81557	813.428	779.688	0.958521
95754_95774+	FJ616285.1:95754-95774	485.527	465.528	0.95881
21033_21053+	FJ616285.1:21033-21053	534.177	512.176	0.958813
142955_142975-	FJ616285.1:142955-142975	389.2	373.184	0.958849
122983_123003-	FJ616285.1:122983-123003	291.9	279.888	0.958849
197075_197095-	FJ616285.1:197075-197095	201.411	193.256	0.959511
213231_213251-	FJ616285.1:213231-213251	255.899	245.616	0.959816
94146_94166+	FJ616285.1:94146-94166	523.474	502.656	0.960231
233691_233711+	FJ616285.1:233691-233711	628.558	603.568	0.960242
54937_54957-	FJ616285.1:54937-54957	265.629	255.136	0.960498
195378_195398-	FJ616285.1:195378-195398	584.773	561.68	0.960509
68632_68652-	FJ616285.1:68632-68652	216.979	208.488	0.960867
147903_147923-	FJ616285.1:147903-147923	491.365	472.192	0.96098
164106_164126-	FJ616285.1:164106-164126	546.826	525.504	0.961008
194796_194816-	FJ616285.1:194796-194816	550.718	529.312	0.961131
168880_168900+	FJ616285.1:168880-168900	949.648	912.968	0.961375
224256_224276+	FJ616285.1:224256-224276	797.86	767.312	0.961713
5475_5495+	FJ616285.1:5475-5495	814.401	783.496	0.962052
11885_11905+	FJ616285.1:11885-11905	290.927	279.888	0.962056
55477_55497-	FJ616285.1:55477-55497	300.657	289.408	0.962585
137128_137148+	FJ616285.1:137128-137148	360.983	347.48	0.962594
97916_97936-	FJ616285.1:97916-97936	792.995	763.504	0.962811
21451_21471+	FJ616285.1:21451-21471	1237.66	1191.9	0.963033
73827_73847-	FJ616285.1:73827-73847	1866.21	1797.38	0.963114
119673_119693-	FJ616285.1:119673-119693	1059.6	1020.54	0.963144
152966_152986-	FJ616285.1:152966-152986	324.982	313.208	0.96377
226886_226906+	FJ616285.1:226886-226906	260.764	251.328	0.963814
9902_9922-	FJ616285.1:9902-9922	260.764	251.328	0.963814
194855_194875-	FJ616285.1:194855-194875	588.665	567.392	0.963862
164418_164438+	FJ616285.1:164418-164438	396.984	382.704	0.964029
111226_111246+	FJ616285.1:111226-111246	332.766	320.824	0.964113
97471_97491-	FJ616285.1:97471-97491	478.716	461.72	0.964497
91001_91021-	FJ616285.1:91001-91021	206.276	198.968	0.964572
74924_74944-	FJ616285.1:74924-74944	212.114	204.68	0.964953
97233_97253+	FJ616285.1:97233-97253	425.201	410.312	0.964984
115620_115640+	FJ616285.1:115620-115640	853.321	823.48	0.96503
71126_71146-	FJ616285.1:71126-71146	573.097	553.112	0.965128
94946_94966-	FJ616285.1:94946-94966	725.858	700.672	0.965302
117891_117911-	FJ616285.1:117891-117911	366.821	354.144	0.965441
143924_143944-	FJ616285.1:143924-143944	228.655	220.864	0.965927
98411_98431+	FJ616285.1:98411-98431	709.317	685.44	0.966338
115692_115712+	FJ616285.1:115692-115712	334.712	323.68	0.96704
64111_64131+	FJ616285.1:64111-64131	252.007	243.712	0.967084
21247_21267+	FJ616285.1:21247-21267	262.71	254.184	0.967546
231646_231666+	FJ616285.1:231646-231666	262.71	254.184	0.967546
26442_26462+	FJ616285.1:26442-26462	264.656	256.088	0.967626
172081_172101-	FJ616285.1:172081-172101	268.548	259.896	0.967782
145813_145833-	FJ616285.1:145813-145833	269.521	260.848	0.967821
49796_49816-	FJ616285.1:49796-49816	3326.69	3219.66	0.967829
94962_94982+	FJ616285.1:94962-94982	3006.57	2910.26	0.967968
21130_21150+	FJ616285.1:21130-21150	368.767	357	0.968091
55028_55048-	FJ616285.1:55028-55048	368.767	357	0.968091
56343_56363-	FJ616285.1:56343-56363	650.937	630.224	0.96818
138862_138882-	FJ616285.1:138862-138882	382.389	370.328	0.968459
125531_125551+	FJ616285.1:125531-125551	1873.02	1814.51	0.96876
216808_216828-	FJ616285.1:216808-216828	1775.72	1720.26	0.968767
94900_94920-	FJ616285.1:94900-94920	6747.76	6538.34	0.968965
70404_70424-	FJ616285.1:70404-70424	202.384	196.112	0.969009
144432_144452+	FJ616285.1:144432-144452	3453.18	3346.28	0.969044
231317_231337+	FJ616285.1:231317-231337	920.458	892.024	0.969109
139953_139973+	FJ616285.1:139953-139973	12525.4	12147.5	0.969829
226784_226804+	FJ616285.1:226784-226804	1009	978.656	0.969926
134809_134829-	FJ616285.1:134809-134829	225.736	218.96	0.969983
26009_26029+	FJ616285.1:26009-26029	359.037	348.432	0.970463
56621_56641-	FJ616285.1:56621-56641	246.169	238.952	0.970683
117722_117742+	FJ616285.1:117722-117742	254.926	247.52	0.970948
51126_51146+	FJ616285.1:51126-51146	259.791	252.28	0.971088
146815_146835-	FJ616285.1:146815-146835	1379.71	1340.42	0.971517
20992_21012+	FJ616285.1:20992-21012	420.336	408.408	0.971623
63937_63957+	FJ616285.1:63937-63957	570.178	554.064	0.971739
119514_119534-	FJ616285.1:119514-119534	713.209	693.056	0.971743
94879_94899+	FJ616285.1:94879-94899	1637.56	1591.74	0.972022
25236_25256+	FJ616285.1:25236-25256	452.445	439.824	0.972105
94368_94388+	FJ616285.1:94368-94388	1133.55	1102.42	0.972538
64061_64081+	FJ616285.1:64061-64081	333.739	324.632	0.972712
12344_12364-	FJ616285.1:12344-12364	396.984	386.512	0.973621
231017_231037+	FJ616285.1:231017-231037	619.801	603.568	0.973809
144981_145001+	FJ616285.1:144981-145001	211.141	205.632	0.973908
74984_75004-	FJ616285.1:74984-75004	215.033	209.44	0.97399
95924_95944+	FJ616285.1:95924-95944	5333.01	5195.06	0.974133
53629_53649-	FJ616285.1:53629-53649	255.899	249.424	0.974697
93569_93589+	FJ616285.1:93569-93589	291562	284214	0.974796
42209_42229+	FJ616285.1:42209-42229	1123.82	1095.75	0.975029
56676_56696-	FJ616285.1:56676-56696	1431.28	1396.58	0.975757
146845_146865-	FJ616285.1:146845-146865	4920.46	4801.89	0.975902
117938_117958+	FJ616285.1:117938-117958	379.47	370.328	0.975909
71306_71326-	FJ616285.1:71306-71326	1143.27	1115.74	0.975919
36996_37016-	FJ616285.1:36996-37016	390.173	380.8	0.975977
55178_55198-	FJ616285.1:55178-55198	399.903	390.32	0.976037
117386_117406+	FJ616285.1:117386-117406	407.687	397.936	0.976082
6603_6623+	FJ616285.1:6603-6623	408.66	398.888	0.976088
25630_25650-	FJ616285.1:25630-25650	433.958	423.64	0.976224
73795_73815-	FJ616285.1:73795-73815	1261.01	1231.89	0.976907
134910_134930-	FJ616285.1:134910-134930	630.504	615.944	0.976907
144523_144543+	FJ616285.1:144523-144543	746.291	729.232	0.977142
37741_37761-	FJ616285.1:37741-37761	16575.1	16202.1	0.977498
103902_103922+	FJ616285.1:103902-103922	3425.93	3349.14	0.977584
60925_60945-	FJ616285.1:60925-60945	2722.45	2661.79	0.977718
91301_91321-	FJ616285.1:91301-91321	273.413	267.512	0.978417
73658_73678-	FJ616285.1:73658-73678	452.445	442.68	0.978417
119085_119105-	FJ616285.1:119085-119105	368.767	360.808	0.978417
48365_48385+	FJ616285.1:48365-48385	360.983	353.192	0.978417
117282_117302+	FJ616285.1:117282-117302	538.069	526.456	0.978417
48443_48463-	FJ616285.1:48443-48463	257.845	252.28	0.978417
86556_86576-	FJ616285.1:86556-86576	218.925	214.2	0.978417
33888_33908+	FJ616285.1:33888-33908	483.581	474.096	0.980386
93951_93971-	FJ616285.1:93951-93971	9946.98	9753.24	0.980523
168606_168626+	FJ616285.1:168606-168626	438.823	430.304	0.980587
94880_94900-	FJ616285.1:94880-94900	3493.07	3428.15	0.981415
106628_106648+	FJ616285.1:106628-106648	313.306	307.496	0.981456
31625_31645+	FJ616285.1:31625-31645	290.927	285.6	0.98169
94430_94450-	FJ616285.1:94430-94450	82239.9	80748.6	0.981867
117158_117178+	FJ616285.1:117158-117178	787.157	773.024	0.982046
60914_60934+	FJ616285.1:60914-60934	744.345	731.136	0.982254
53557_53577+	FJ616285.1:53557-53577	1414.74	1390.87	0.983128
194829_194849-	FJ616285.1:194829-194849	952.567	936.768	0.983414
46260_46280+	FJ616285.1:46260-46280	318.171	313.208	0.984401
2882_2902-	FJ616285.1:2882-2902	285.089	280.84	0.985096
117307_117327+	FJ616285.1:117307-117327	706.398	695.912	0.985156
79110_79130+	FJ616285.1:79110-79130	279.251	275.128	0.985236
21070_21090+	FJ616285.1:21070-21090	273.413	269.416	0.985381
33329_33349-	FJ616285.1:33329-33349	395.038	389.368	0.985647
5503_5523+	FJ616285.1:5503-5523	245.196	241.808	0.986182
152807_152827-	FJ616285.1:152807-152827	242.277	238.952	0.986276
55658_55678-	FJ616285.1:55658-55678	237.412	234.192	0.986437
223090_223110-	FJ616285.1:223090-223110	342.496	337.96	0.986756
117687_117707+	FJ616285.1:117687-117707	216.979	214.2	0.987192
9451_9471-	FJ616285.1:9451-9471	3015.33	2976.9	0.987257
98116_98136-	FJ616285.1:98116-98136	215.033	212.296	0.987272
117752_117772+	FJ616285.1:117752-117772	523.474	516.936	0.98751
164997_165017-	FJ616285.1:164997-165017	312.333	308.448	0.987561
116763_116783+	FJ616285.1:116763-116783	607.152	599.76	0.987825
134871_134891-	FJ616285.1:134871-134891	579.908	573.104	0.988267
144597_144617+	FJ616285.1:144597-144617	846.51	836.808	0.988539
127906_127926-	FJ616285.1:127906-127926	281.197	277.984	0.988574
94639_94659-	FJ616285.1:94639-94659	368.767	364.616	0.988744
123530_123550-	FJ616285.1:123530-123550	2853.81	2823.63	0.989426
194859_194879+	FJ616285.1:194859-194879	9230.85	9134.44	0.989556
94154_94174-	FJ616285.1:94154-94174	1692.05	1674.57	0.98967
25573_25593-	FJ616285.1:25573-25593	327.901	324.632	0.990031
46624_46644+	FJ616285.1:46624-46644	245.196	242.76	0.990065
116967_116987+	FJ616285.1:116967-116987	717.101	710.192	0.990365
93436_93456-	FJ616285.1:93436-93456	318.171	315.112	0.990386
73886_73906+	FJ616285.1:73886-73906	554.61	549.304	0.990433
227344_227364+	FJ616285.1:227344-227364	781.319	773.976	0.990602
94570_94590-	FJ616285.1:94570-94590	6928.73	6863.92	0.990646
130755_130775-	FJ616285.1:130755-130775	311.36	308.448	0.990647
97081_97101+	FJ616285.1:97081-97101	2012.16	1993.49	0.990718
56316_56336-	FJ616285.1:56316-56336	453.418	449.344	0.991015
63872_63892+	FJ616285.1:63872-63892	804.671	797.776	0.991431
11612_11632-	FJ616285.1:11612-11632	216.006	214.2	0.991639
56953_56973-	FJ616285.1:56953-56973	1094.62	1086.23	0.992333
71333_71353-	FJ616285.1:71333-71353	2788.62	2767.46	0.992414
50660_50680+	FJ616285.1:50660-50680	461.202	457.912	0.992866
172308_172328-	FJ616285.1:172308-172328	3940.65	3913.67	0.993154
54836_54856-	FJ616285.1:54836-54856	382.389	379.848	0.993355
46095_46115+	FJ616285.1:46095-46115	429.093	426.496	0.993948
106057_106077-	FJ616285.1:106057-106077	244.223	242.76	0.99401
119262_119282-	FJ616285.1:119262-119282	241.304	239.904	0.994198
42655_42675-	FJ616285.1:42655-42675	297.738	296.072	0.994404
71178_71198-	FJ616285.1:71178-71198	879.592	874.888	0.994652
171071_171091-	FJ616285.1:171071-171091	8438.83	8393.78	0.994662
55851_55871-	FJ616285.1:55851-55871	344.442	342.72	0.995001
128356_128376-	FJ616285.1:128356-128376	285.089	283.696	0.995114
159586_159606+	FJ616285.1:159586-159606	223.79	222.768	0.995433
24873_24893-	FJ616285.1:24873-24893	1501.34	1494.64	0.995538
84335_84355-	FJ616285.1:84335-84355	814.401	811.104	0.995952
145033_145053+	FJ616285.1:145033-145053	378.497	376.992	0.996024
70870_70890-	FJ616285.1:70870-70890	213.087	212.296	0.996288
138641_138661+	FJ616285.1:138641-138661	265.629	264.656	0.996337
165958_165978-	FJ616285.1:165958-165978	259.791	258.944	0.99674
81683_81703-	FJ616285.1:81683-81703	3005.6	2995.94	0.996788
145234_145254+	FJ616285.1:145234-145254	254.926	254.184	0.997089
74025_74045+	FJ616285.1:74025-74045	407.687	406.504	0.997098
210305_210325+	FJ616285.1:210305-210325	337.631	337.008	0.998155
106808_106828-	FJ616285.1:106808-106828	1009	1007.22	0.998231
94860_94880-	FJ616285.1:94860-94880	1576.26	1573.66	0.998348
46494_46514+	FJ616285.1:46494-46514	238.385	238	0.998385
11637_11657-	FJ616285.1:11637-11657	328.874	328.44	0.99868
118105_118125-	FJ616285.1:118105-118125	1014.84	1013.88	0.999055
137150_137170+	FJ616285.1:137150-137170	230.601	230.384	0.999059
94056_94076+	FJ616285.1:94056-94076	801.752	801.584	0.99979
122031_122051-	FJ616285.1:122031-122051	296.765	297.024	1.00087
106630_106650-	FJ616285.1:106630-106650	338.604	338.912	1.00091
95774_95794+	FJ616285.1:95774-95794	704.452	705.432	1.00139
94166_94186+	FJ616285.1:94166-94186	744.345	745.416	1.00144
144883_144903+	FJ616285.1:144883-144903	900.998	902.496	1.00166
144559_144579-	FJ616285.1:144559-144579	243.25	243.712	1.0019
11448_11468+	FJ616285.1:11448-11468	1573.34	1576.51	1.00202
26976_26996-	FJ616285.1:26976-26996	832.888	834.904	1.00242
95989_96009-	FJ616285.1:95989-96009	513.744	515.032	1.00251
34647_34667-	FJ616285.1:34647-34667	271.467	272.272	1.00297
37466_37486-	FJ616285.1:37466-37486	1150.09	1153.82	1.00325
143988_144008-	FJ616285.1:143988-144008	304.549	305.592	1.00342
117138_117158+	FJ616285.1:117138-117158	456.337	457.912	1.00345
138393_138413+	FJ616285.1:138393-138413	1102.41	1106.22	1.00346
234213_234233-	FJ616285.1:234213-234233	8760.89	8791.72	1.00352
71147_71167-	FJ616285.1:71147-71167	1169.55	1173.82	1.00365
231636_231656-	FJ616285.1:231636-231656	1165.65	1170.96	1.00455
93641_93661+	FJ616285.1:93641-93661	15090.3	15159.6	1.0046
15105_15125+	FJ616285.1:15105-15125	908.782	912.968	1.00461
12298_12318+	FJ616285.1:12298-12318	1012.89	1017.69	1.00473
169735_169755-	FJ616285.1:169735-169755	857.213	861.56	1.00507
3812_3832-	FJ616285.1:3812-3832	421.309	423.64	1.00553
56704_56724-	FJ616285.1:56704-56724	315.252	317.016	1.0056
123394_123414-	FJ616285.1:123394-123414	524.447	527.408	1.00565
94126_94146+	FJ616285.1:94126-94146	1013.87	1019.59	1.00565
128725_128745-	FJ616285.1:128725-128745	2805.16	2821.73	1.00591
46010_46030+	FJ616285.1:46010-46030	2567.75	2583.73	1.00622
140503_140523+	FJ616285.1:140503-140523	341.523	343.672	1.00629
128705_128725-	FJ616285.1:128705-128725	1971.3	1985.87	1.00739
94456_94476-	FJ616285.1:94456-94476	17683.3	17814.8	1.00743
94320_94340-	FJ616285.1:94320-94340	3920.22	3950.8	1.0078
81604_81624+	FJ616285.1:81604-81624	417.417	420.784	1.00807
115890_115910+	FJ616285.1:115890-115910	321.09	323.68	1.00807
157166_157186+	FJ616285.1:157166-157186	414.498	417.928	1.00828
96249_96269+	FJ616285.1:96249-96269	1553.88	1566.99	1.00844
2331_2351-	FJ616285.1:2331-2351	3417.18	3446.24	1.00851
216401_216421-	FJ616285.1:216401-216421	1919.73	1937.32	1.00916
33780_33800-	FJ616285.1:33780-33800	1014.84	1024.35	1.00937
25733_25753-	FJ616285.1:25733-25753	307.468	310.352	1.00938
94920_94940-	FJ616285.1:94920-94940	3841.4	3877.5	1.0094
113090_113110-	FJ616285.1:113090-113110	517.636	522.648	1.00968
106785_106805-	FJ616285.1:106785-106805	722.939	730.184	1.01002
97201_97221+	FJ616285.1:97201-97221	330.82	334.152	1.01007
123219_123239-	FJ616285.1:123219-123239	330.82	334.152	1.01007
34073_34093-	FJ616285.1:34073-34093	751.156	758.744	1.0101
119646_119666-	FJ616285.1:119646-119666	953.54	963.424	1.01037
46362_46382+	FJ616285.1:46362-46382	238.385	240.856	1.01037
108221_108241-	FJ616285.1:108221-108241	823.158	832.048	1.0108
172643_172663+	FJ616285.1:172643-172663	7177.82	7257.1	1.01104
63992_64012+	FJ616285.1:63992-64012	232.547	235.144	1.01117
128227_128247-	FJ616285.1:128227-128247	288.008	291.312	1.01147
164814_164834-	FJ616285.1:164814-164834	255.899	258.944	1.0119
61137_61157+	FJ616285.1:61137-61157	253.953	257.04	1.01216
211582_211602-	FJ616285.1:211582-211602	337.631	341.768	1.01225
107728_107748-	FJ616285.1:107728-107748	280.224	283.696	1.01239
113341_113361+	FJ616285.1:113341-113361	418.39	423.64	1.01255
93968_93988+	FJ616285.1:93968-93988	6502.56	6585.94	1.01282
220201_220221+	FJ616285.1:220201-220221	272.44	276.08	1.01336
94280_94300-	FJ616285.1:94280-94300	4520.56	4581.98	1.01359
73743_73763-	FJ616285.1:73743-73763	1053.76	1068.14	1.01365
71372_71392-	FJ616285.1:71372-71392	5605.45	5682.49	1.01374
82653_82673+	FJ616285.1:82653-82673	266.602	270.368	1.01413
73297_73317-	FJ616285.1:73297-73317	292.873	297.024	1.01417
128458_128478+	FJ616285.1:128458-128478	1269.76	1288.06	1.01441
96866_96886-	FJ616285.1:96866-96886	554.61	562.632	1.01446
55989_56009-	FJ616285.1:55989-56009	289.954	294.168	1.01453
68771_68791-	FJ616285.1:68771-68791	262.71	266.56	1.01465
94342_94362+	FJ616285.1:94342-94362	1416.69	1437.52	1.0147
134930_134950-	FJ616285.1:134930-134950	390.173	396.032	1.01502
118170_118190+	FJ616285.1:118170-118190	286.062	290.36	1.01502
19190_19210+	FJ616285.1:19190-19210	4991.49	5071.3	1.01599
128530_128550-	FJ616285.1:128530-128550	952.567	968.184	1.01639
34715_34735+	FJ616285.1:34715-34735	818.293	832.048	1.01681
23129_23149+	FJ616285.1:23129-23149	541.961	551.208	1.01706
48145_48165+	FJ616285.1:48145-48165	245.196	249.424	1.01724
128773_128793+	FJ616285.1:128773-128793	2874.24	2924.54	1.0175
10219_10239-	FJ616285.1:10219-10239	3733.4	3799.43	1.01769
106834_106854-	FJ616285.1:106834-106854	2237.9	2278.14	1.01798
84355_84375-	FJ616285.1:84355-84375	1344.69	1368.98	1.01806
35693_35713-	FJ616285.1:35693-35713	930.188	947.24	1.01833
95326_95346-	FJ616285.1:95326-95346	924.35	941.528	1.01858
94792_94812+	FJ616285.1:94792-94812	6145.47	6260.35	1.01869
48296_48316-	FJ616285.1:48296-48316	1014.84	1033.87	1.01875
26747_26767-	FJ616285.1:26747-26767	304.549	310.352	1.01905
55054_55074-	FJ616285.1:55054-55074	419.363	427.448	1.01928
57233_57253+	FJ616285.1:57233-57253	698.614	712.096	1.0193
10299_10319-	FJ616285.1:10299-10319	691.803	705.432	1.0197
63842_63862+	FJ616285.1:63842-63862	1166.63	1190	1.02003
95944_95964+	FJ616285.1:95944-95964	1659.94	1693.61	1.02028
116232_116252+	FJ616285.1:116232-116252	204.33	208.488	1.02035
115712_115732+	FJ616285.1:115712-115732	405.741	414.12	1.02065
97154_97174+	FJ616285.1:97154-97174	291.9	297.976	1.02082
137450_137470+	FJ616285.1:137450-137470	492.338	502.656	1.02096
144751_144771+	FJ616285.1:144751-144771	511.798	522.648	1.0212
56889_56909+	FJ616285.1:56889-56909	1152.03	1176.67	1.02139
56763_56783-	FJ616285.1:56763-56783	663.586	677.824	1.02146
94343_94363-	FJ616285.1:94343-94363	1811.73	1850.69	1.02151
144548_144568+	FJ616285.1:144548-144568	572.124	584.528	1.02168
55507_55527-	FJ616285.1:55507-55527	635.369	649.264	1.02187
55362_55382-	FJ616285.1:55362-55382	1784.48	1824.03	1.02216
93735_93755+	FJ616285.1:93735-93755	5187.06	5306.45	1.02302
130735_130755-	FJ616285.1:130735-130755	15217.7	15573.8	1.0234
119737_119757-	FJ616285.1:119737-119757	316.225	323.68	1.02357
125877_125897-	FJ616285.1:125877-125897	316.225	323.68	1.02357
144778_144798+	FJ616285.1:144778-144798	710.29	727.328	1.02399
160953_160973+	FJ616285.1:160953-160973	850.402	871.08	1.02432
54685_54705-	FJ616285.1:54685-54705	888.349	910.112	1.0245
71106_71126-	FJ616285.1:71106-71126	1024.57	1050.06	1.02488
93974_93994-	FJ616285.1:93974-93994	9248.36	9479.06	1.02494
56536_56556-	FJ616285.1:56536-56556	1247.39	1278.54	1.02497
55075_55095-	FJ616285.1:55075-55095	1019.7	1045.3	1.0251
64015_64035+	FJ616285.1:64015-64035	345.415	354.144	1.02527
123271_123291-	FJ616285.1:123271-123291	405.741	416.024	1.02534
46032_46052+	FJ616285.1:46032-46052	1518.85	1557.47	1.02543
94221_94241+	FJ616285.1:94221-94241	2927.76	3003.56	1.02589
30718_30738-	FJ616285.1:30718-30738	3170.03	3252.98	1.02617
9110_9130+	FJ616285.1:9110-9130	297.738	305.592	1.02638
94408_94428-	FJ616285.1:94408-94428	61923.7	63572.7	1.02663
127933_127953-	FJ616285.1:127933-127953	272.44	279.888	1.02734
37150_37170-	FJ616285.1:37150-37170	820.239	843.472	1.02832
6653_6673+	FJ616285.1:6653-6673	361.956	372.232	1.02839
209297_209317-	FJ616285.1:209297-209317	589.638	606.424	1.02847
219059_219079-	FJ616285.1:219059-219079	2789.59	2870.28	1.02893
50465_50485+	FJ616285.1:50465-50485	5009.98	5155.08	1.02896
139163_139183-	FJ616285.1:139163-139183	769.643	792.064	1.02913
13618_13638+	FJ616285.1:13618-13638	763.805	786.352	1.02952
211667_211687+	FJ616285.1:211667-211687	241.304	248.472	1.02971
115933_115953+	FJ616285.1:115933-115953	369.74	380.8	1.02991
54058_54078-	FJ616285.1:54058-54078	480.662	495.04	1.02991
165551_165571-	FJ616285.1:165551-165571	202.384	208.488	1.03016
51547_51567+	FJ616285.1:51547-51567	201.411	207.536	1.03041
93403_93423-	FJ616285.1:93403-93423	235.466	242.76	1.03098
135036_135056+	FJ616285.1:135036-135056	1355.39	1397.54	1.0311
47067_47087+	FJ616285.1:47067-47087	5224.04	5387.37	1.03127
169259_169279-	FJ616285.1:169259-169279	304.549	314.16	1.03156
97579_97599+	FJ616285.1:97579-97599	301.63	311.304	1.03207
84273_84293-	FJ616285.1:84273-84293	230.601	238	1.03209
96908_96928-	FJ616285.1:96908-96928	867.916	895.832	1.03216
218840_218860+	FJ616285.1:218840-218860	247.142	255.136	1.03235
117243_117263+	FJ616285.1:117243-117263	528.339	545.496	1.03247
73717_73737-	FJ616285.1:73717-73737	421.309	435.064	1.03265
133476_133496-	FJ616285.1:133476-133496	227.682	235.144	1.03277
172734_172754+	FJ616285.1:172734-172754	367.794	379.848	1.03277
94133_94153-	FJ616285.1:94133-94153	209.195	216.104	1.03303
93463_93483-	FJ616285.1:93463-93483	522.501	539.784	1.03308
139143_139163-	FJ616285.1:139143-139163	259.791	268.464	1.03338
194325_194345-	FJ616285.1:194325-194345	515.69	533.12	1.0338
37497_37517-	FJ616285.1:37497-37517	2098.76	2170.56	1.03421
212393_212413-	FJ616285.1:212393-212413	936.999	969.136	1.0343
94529_94549-	FJ616285.1:94529-94549	2293.36	2372.38	1.03446
68265_68285+	FJ616285.1:68265-68285	270.494	279.888	1.03473
121874_121894+	FJ616285.1:121874-121894	4020.44	4162.14	1.03525
73513_73533-	FJ616285.1:73513-73533	347.361	359.856	1.03597
87930_87950+	FJ616285.1:87930-87950	478.716	495.992	1.03609
218779_218799-	FJ616285.1:218779-218799	441.742	457.912	1.03661
13290_13310-	FJ616285.1:13290-13310	354.172	367.472	1.03755
117852_117872+	FJ616285.1:117852-117872	3781.08	3923.19	1.03759
5453_5473+	FJ616285.1:5453-5473	6536.61	6786.81	1.03828
118125_118145-	FJ616285.1:118125-118145	642.18	667.352	1.0392
90210_90230+	FJ616285.1:90210-90230	218.925	227.528	1.0393
107707_107727+	FJ616285.1:107707-107727	545.853	567.392	1.03946
144503_144523+	FJ616285.1:144503-144523	310.387	322.728	1.03976
25853_25873+	FJ616285.1:25853-25873	465.094	483.616	1.03982
144630_144650+	FJ616285.1:144630-144650	31493.1	32752.6	1.03999
137149_137169-	FJ616285.1:137149-137169	226.709	236.096	1.04141
94826_94846-	FJ616285.1:94826-94846	528.339	550.256	1.04148
116892_116912+	FJ616285.1:116892-116912	841.645	876.792	1.04176
93698_93718+	FJ616285.1:93698-93718	14362.5	14963.5	1.04185
123493_123513-	FJ616285.1:123493-123513	1415.71	1475.6	1.0423
94730_94750+	FJ616285.1:94730-94750	17146.2	17879.5	1.04277
55120_55140-	FJ616285.1:55120-55140	571.151	595.952	1.04342
117624_117644+	FJ616285.1:117624-117644	275.359	287.504	1.04411
73630_73650-	FJ616285.1:73630-73650	391.146	408.408	1.04413
91061_91081-	FJ616285.1:91061-91081	607.152	634.032	1.04427
172369_172389+	FJ616285.1:172369-172389	302.603	316.064	1.04448
161053_161073-	FJ616285.1:161053-161073	1324.25	1383.26	1.04456
124499_124519-	FJ616285.1:124499-124519	600.341	627.368	1.04502
116894_116914-	FJ616285.1:116894-116914	339.577	355.096	1.0457
123571_123591-	FJ616285.1:123571-123591	424.228	443.632	1.04574
37279_37299-	FJ616285.1:37279-37299	409.633	428.4	1.04581
46152_46172+	FJ616285.1:46152-46172	281.197	294.168	1.04613
154332_154352-	FJ616285.1:154332-154352	336.658	352.24	1.04628
128666_128686+	FJ616285.1:128666-128686	210.168	219.912	1.04636
94186_94206+	FJ616285.1:94186-94206	657.748	688.296	1.04644
96993_97013+	FJ616285.1:96993-97013	223.79	234.192	1.04648
117111_117131+	FJ616285.1:117111-117131	2544.39	2662.74	1.04651
57089_57109-	FJ616285.1:57089-57109	2542.45	2660.84	1.04657
27890_27910+	FJ616285.1:27890-27910	973	1018.64	1.04691
94100_94120-	FJ616285.1:94100-94120	384.335	402.696	1.04777
138981_139001-	FJ616285.1:138981-139001	310.387	325.584	1.04896
154514_154534-	FJ616285.1:154514-154534	5584.05	5857.66	1.049
116566_116586+	FJ616285.1:116566-116586	4157.63	4363.02	1.0494
20744_20764-	FJ616285.1:20744-20764	4705.43	4938.98	1.04963
93593_93613+	FJ616285.1:93593-93613	12838.7	13478.4	1.04982
56424_56444-	FJ616285.1:56424-56444	396.984	416.976	1.05036
166067_166087+	FJ616285.1:166067-166087	659.694	693.056	1.05057
57146_57166-	FJ616285.1:57146-57166	1979.08	2079.17	1.05057
105062_105082-	FJ616285.1:105062-105082	236.439	248.472	1.05089
116854_116874+	FJ616285.1:116854-116874	1569.45	1649.82	1.05121
97041_97061+	FJ616285.1:97041-97061	1236.68	1300.43	1.05155
54493_54513-	FJ616285.1:54493-54513	740.453	778.736	1.0517
128834_128854-	FJ616285.1:128834-128854	5187.06	5455.91	1.05183
60898_60918-	FJ616285.1:60898-60918	1229.87	1293.77	1.05195
125493_125513-	FJ616285.1:125493-125513	219.898	231.336	1.05202
22880_22900+	FJ616285.1:22880-22900	1457.55	1533.67	1.05222
94571_94591+	FJ616285.1:94571-94591	18529.8	19502.7	1.0525
25988_26008+	FJ616285.1:25988-26008	10389.7	10935.6	1.05255
117446_117466+	FJ616285.1:117446-117466	359.037	377.944	1.05266
26342_26362-	FJ616285.1:26342-26362	804.671	847.28	1.05295
56562_56582-	FJ616285.1:56562-56582	382.389	402.696	1.05311
37366_37386-	FJ616285.1:37366-37386	1487.72	1566.99	1.05329
43609_43629+	FJ616285.1:43609-43629	342.496	360.808	1.05347
95063_95083-	FJ616285.1:95063-95083	443.688	467.432	1.05352
94550_94570-	FJ616285.1:94550-94570	631.477	665.448	1.0538
24711_24731+	FJ616285.1:24711-24731	340.55	358.904	1.0539
168605_168625-	FJ616285.1:168605-168625	676.235	713.048	1.05444
97491_97511-	FJ616285.1:97491-97511	822.185	867.272	1.05484
97984_98004+	FJ616285.1:97984-98004	1133.55	1195.71	1.05484
55627_55647-	FJ616285.1:55627-55647	385.308	406.504	1.05501
134844_134864-	FJ616285.1:134844-134864	273.413	288.456	1.05502
138253_138273-	FJ616285.1:138253-138273	619.801	654.024	1.05522
37520_37540+	FJ616285.1:37520-37540	432.012	456.008	1.05554
103016_103036+	FJ616285.1:103016-103036	1516.91	1601.26	1.05561
94597_94617+	FJ616285.1:94597-94617	3498.91	3694.71	1.05596
18317_18337+	FJ616285.1:18317-18337	219.898	232.288	1.05634
111115_111135+	FJ616285.1:111115-111135	354.172	374.136	1.05637
115830_115850+	FJ616285.1:115830-115850	243.25	257.04	1.05669
94300_94320-	FJ616285.1:94300-94320	2948.19	3116.85	1.05721
128425_128445-	FJ616285.1:128425-128445	301.63	318.92	1.05732
164456_164476+	FJ616285.1:164456-164476	593.53	628.32	1.05862
25822_25842-	FJ616285.1:25822-25842	2042.33	2162.94	1.05906
94315_94335+	FJ616285.1:94315-94335	913.647	968.184	1.05969
97061_97081+	FJ616285.1:97061-97081	23987.4	25433.6	1.06029
12259_12279+	FJ616285.1:12259-12279	615.909	653.072	1.06034
99316_99336+	FJ616285.1:99316-99336	800.779	849.184	1.06045
37519_37539-	FJ616285.1:37519-37539	1646.32	1745.97	1.06053
73337_73357-	FJ616285.1:73337-73357	277.305	294.168	1.06081
81175_81195-	FJ616285.1:81175-81195	230.601	244.664	1.06098
69095_69115-	FJ616285.1:69095-69115	437.85	464.576	1.06104
152861_152881-	FJ616285.1:152861-152881	241.304	256.088	1.06127
116586_116606+	FJ616285.1:116586-116606	1274.63	1352.79	1.06132
50944_50964-	FJ616285.1:50944-50964	6852.84	7276.14	1.06177
6629_6649+	FJ616285.1:6629-6649	3899.78	4145.96	1.06313
234236_234256+	FJ616285.1:234236-234256	291.9	310.352	1.06321
153035_153055-	FJ616285.1:153035-153055	4531.26	4818.07	1.0633
172167_172187-	FJ616285.1:172167-172187	1668.69	1775.48	1.06399
119624_119644-	FJ616285.1:119624-119644	577.962	614.992	1.06407
115600_115620+	FJ616285.1:115600-115620	8221.85	8748.88	1.0641
24686_24706+	FJ616285.1:24686-24706	1065.43	1133.83	1.0642
108196_108216-	FJ616285.1:108196-108216	25480	27119.6	1.06435
110932_110952+	FJ616285.1:110932-110952	275.359	293.216	1.06485
91855_91875-	FJ616285.1:91855-91875	555.583	592.144	1.06581
96392_96412-	FJ616285.1:96392-96412	1417.66	1511.78	1.06639
96970_96990-	FJ616285.1:96970-96990	270.494	288.456	1.0664
128778_128798-	FJ616285.1:128778-128798	2492.83	2658.94	1.06664
123440_123460-	FJ616285.1:123440-123460	567.259	605.472	1.06736
37625_37645-	FJ616285.1:37625-37645	2582.34	2756.99	1.06763
6210_6230-	FJ616285.1:6210-6230	1661.88	1775.48	1.06835
231335_231355-	FJ616285.1:231335-231355	951.594	1016.74	1.06846
3131_3151-	FJ616285.1:3131-3151	221.844	237.048	1.06853
84381_84401-	FJ616285.1:84381-84401	36881.6	39410.9	1.06858
10191_10211+	FJ616285.1:10191-10211	263.683	281.792	1.06868
144731_144751+	FJ616285.1:144731-144751	547.799	585.48	1.06879
12030_12050-	FJ616285.1:12030-12050	398.93	426.496	1.0691
37446_37466-	FJ616285.1:37446-37466	1625.88	1738.35	1.06917
68612_68632-	FJ616285.1:68612-68632	396.011	423.64	1.06977
56995_57015-	FJ616285.1:56995-57015	573.097	613.088	1.06978
31604_31624+	FJ616285.1:31604-31624	6421.8	6870.58	1.06988
117206_117226+	FJ616285.1:117206-117226	831.915	890.12	1.06997
94266_94286+	FJ616285.1:94266-94286	705.425	754.936	1.07019
97607_97627+	FJ616285.1:97607-97627	248.115	265.608	1.0705
56846_56866-	FJ616285.1:56846-56866	648.991	694.96	1.07083
11805_11825+	FJ616285.1:11805-11825	1369.01	1466.08	1.0709
94936_94956+	FJ616285.1:94936-94956	1624.91	1740.26	1.07099
54038_54058-	FJ616285.1:54038-54058	1642.42	1759.3	1.07116
113219_113239-	FJ616285.1:113219-113239	285.089	305.592	1.07192
52631_52651-	FJ616285.1:52631-52651	386.281	414.12	1.07207
94245_94265+	FJ616285.1:94245-94265	2702.02	2896.94	1.07214
56738_56758-	FJ616285.1:56738-56758	517.636	555.016	1.07221
64189_64209+	FJ616285.1:64189-64209	213.087	228.48	1.07224
119537_119557-	FJ616285.1:119537-119557	314.279	337.008	1.07232
117076_117096+	FJ616285.1:117076-117096	1053.76	1130.02	1.07237
94388_94408-	FJ616285.1:94388-94408	21482.9	23042.2	1.07259
124634_124654-	FJ616285.1:124634-124654	19920.2	21380	1.07328
14663_14683-	FJ616285.1:14663-14683	290.927	312.256	1.07331
96637_96657-	FJ616285.1:96637-96657	1019.7	1094.8	1.07364
94013_94033+	FJ616285.1:94013-94033	2719.53	2920.74	1.07398
128754_128774-	FJ616285.1:128754-128774	1791.29	1923.99	1.07408
15085_15105+	FJ616285.1:15085-15105	626.612	673.064	1.07413
144372_144392+	FJ616285.1:144372-144392	317.198	340.816	1.07446
98065_98085-	FJ616285.1:98065-98085	1327.17	1426.1	1.07454
13270_13290-	FJ616285.1:13270-13290	374.605	402.696	1.07499
35669_35689-	FJ616285.1:35669-35689	245.196	263.704	1.07548
53607_53627-	FJ616285.1:53607-53627	332.766	357.952	1.07569
51067_51087+	FJ616285.1:51067-51087	244.223	262.752	1.07587
168511_168531-	FJ616285.1:168511-168531	1126.73	1212.85	1.07643
54013_54033+	FJ616285.1:54013-54033	2096.82	2257.19	1.07649
74030_74050-	FJ616285.1:74030-74050	581.854	626.416	1.07659
93531_93551-	FJ616285.1:93531-93551	587.692	633.08	1.07723
14412_14432-	FJ616285.1:14412-14432	239.358	257.992	1.07785
73878_73898-	FJ616285.1:73878-73898	459.256	495.04	1.07792
157449_157469-	FJ616285.1:157449-157469	658.721	710.192	1.07814
56975_56995-	FJ616285.1:56975-56995	3884.22	4190.7	1.07891
50117_50137-	FJ616285.1:50117-50137	586.719	633.08	1.07902
131229_131249+	FJ616285.1:131229-131249	8319.15	8979.26	1.07935
94793_94813-	FJ616285.1:94793-94813	517.636	558.824	1.07957
34936_34956-	FJ616285.1:34936-34956	1614.21	1743.11	1.07986
63965_63985+	FJ616285.1:63965-63985	729.75	788.256	1.08017
95954_95974-	FJ616285.1:95954-95974	949.648	1026.26	1.08067
27108_27128-	FJ616285.1:27108-27128	510.825	552.16	1.08092
106882_106902-	FJ616285.1:106882-106902	6584.29	7121.91	1.08165
11788_11808-	FJ616285.1:11788-11808	266.602	288.456	1.08197
15173_15193-	FJ616285.1:15173-15193	375.578	406.504	1.08234
153846_153866+	FJ616285.1:153846-153866	409.633	443.632	1.083
26105_26125+	FJ616285.1:26105-26125	790.076	855.848	1.08325
94072_94092-	FJ616285.1:94072-94092	616.882	668.304	1.08336
93486_93506-	FJ616285.1:93486-93506	235.466	255.136	1.08354
119458_119478-	FJ616285.1:119458-119478	559.475	606.424	1.08392
96822_96842+	FJ616285.1:96822-96842	278.278	301.784	1.08447
25654_25674-	FJ616285.1:25654-25674	300.657	326.536	1.08607
54910_54930-	FJ616285.1:54910-54930	403.795	438.872	1.08687
116804_116824+	FJ616285.1:116804-116824	619.801	674.016	1.08747
17523_17543-	FJ616285.1:17523-17543	252.98	275.128	1.08755
25741_25761+	FJ616285.1:25741-25761	235.466	256.088	1.08758
39823_39843+	FJ616285.1:39823-39843	1652.15	1799.28	1.08905
55342_55362-	FJ616285.1:55342-55362	222.817	242.76	1.0895
168365_168385+	FJ616285.1:168365-168385	1477.01	1609.83	1.08992
63895_63915+	FJ616285.1:63895-63915	434.931	474.096	1.09005
46305_46325+	FJ616285.1:46305-46325	213.087	232.288	1.09011
33292_33312-	FJ616285.1:33292-33312	662.613	722.568	1.09048
94434_94454+	FJ616285.1:94434-94454	364.875	397.936	1.09061
43536_43556-	FJ616285.1:43536-43556	1915.84	2089.64	1.09072
211544_211564+	FJ616285.1:211544-211564	970.081	1058.62	1.09127
57061_57081-	FJ616285.1:57061-57081	14797.4	16149.7	1.09139
71199_71219-	FJ616285.1:71199-71219	1242.52	1357.55	1.09258
76521_76541-	FJ616285.1:76521-76541	304.549	333.2	1.09408
56645_56665-	FJ616285.1:56645-56665	1101.44	1205.23	1.09424
86600_86620-	FJ616285.1:86600-86620	624.666	683.536	1.09424
60890_60910+	FJ616285.1:60890-60910	878.619	961.52	1.09435
96005_96025+	FJ616285.1:96005-96025	442.715	484.568	1.09454
22214_22234+	FJ616285.1:22214-22234	425.201	465.528	1.09484
119316_119336-	FJ616285.1:119316-119336	514.717	563.584	1.09494
129031_129051+	FJ616285.1:129031-129051	318.171	348.432	1.09511
157284_157304-	FJ616285.1:157284-157304	464.121	508.368	1.09534
97019_97039+	FJ616285.1:97019-97039	713.209	781.592	1.09588
55953_55973-	FJ616285.1:55953-55973	494.284	541.688	1.0959
116534_116554+	FJ616285.1:116534-116554	1636.59	1793.57	1.09592
33959_33979-	FJ616285.1:33959-33979	5032.36	5517.79	1.09646
94036_94056+	FJ616285.1:94036-94056	3505.72	3845.13	1.09682
37419_37439-	FJ616285.1:37419-37439	1068.35	1171.91	1.09693
25453_25473+	FJ616285.1:25453-25473	408.66	448.392	1.09723
212372_212392-	FJ616285.1:212372-212392	352.226	386.512	1.09734
52594_52614-	FJ616285.1:52594-52614	303.576	333.2	1.09758
119165_119185-	FJ616285.1:119165-119185	278.278	305.592	1.09815
24752_24772+	FJ616285.1:24752-24772	259.791	285.6	1.09935
1120_1140+	FJ616285.1:1120-1140	354.172	389.368	1.09938
25674_25694-	FJ616285.1:25674-25694	1445.88	1589.84	1.09957
231096_231116-	FJ616285.1:231096-231116	212.114	233.24	1.0996
16788_16808+	FJ616285.1:16788-16808	376.551	414.12	1.09977
113437_113457-	FJ616285.1:113437-113457	1675.51	1844.98	1.10115
95098_95118-	FJ616285.1:95098-95118	1468.26	1618.4	1.10226
169788_169808+	FJ616285.1:169788-169808	1928.49	2125.82	1.10232
94753_94773-	FJ616285.1:94753-94773	368.767	406.504	1.10233
55795_55815-	FJ616285.1:55795-55815	560.448	617.848	1.10242
171091_171111-	FJ616285.1:171091-171111	9904.17	10933.7	1.10395
95134_95154-	FJ616285.1:95134-95154	12771.6	14100.1	1.10402
70738_70758-	FJ616285.1:70738-70758	484.554	535.024	1.10416
93661_93681+	FJ616285.1:93661-93681	7727.57	8532.78	1.1042
11281_11301-	FJ616285.1:11281-11301	504.987	557.872	1.10473
119220_119240-	FJ616285.1:119220-119240	240.331	265.608	1.10518
94515_94535+	FJ616285.1:94515-94535	4863.05	5379.75	1.10625
96083_96103+	FJ616285.1:96083-96103	526.393	582.624	1.10682
97649_97669+	FJ616285.1:97649-97669	244.223	270.368	1.10705
64286_64306+	FJ616285.1:64286-64306	236.439	261.8	1.10726
94286_94306+	FJ616285.1:94286-94306	1768.91	1960.17	1.10812
56605_56625+	FJ616285.1:56605-56625	271.467	300.832	1.10817
60945_60965+	FJ616285.1:60945-60965	747.264	828.24	1.10836
128810_128830-	FJ616285.1:128810-128830	2449.04	2716.06	1.10903
219117_219137+	FJ616285.1:219117-219137	428.12	475.048	1.10961
94535_94555+	FJ616285.1:94535-94555	12450.5	13818.3	1.10986
77136_77156+	FJ616285.1:77136-77156	1864.27	2069.65	1.11017
73576_73596-	FJ616285.1:73576-73596	358.064	397.936	1.11135
37543_37563-	FJ616285.1:37543-37563	1162.73	1292.82	1.11188
57190_57210-	FJ616285.1:57190-57210	432.985	481.712	1.11254
95153_95173+	FJ616285.1:95153-95173	761.859	848.232	1.11337
95580_95600+	FJ616285.1:95580-95600	4491.37	5001.81	1.11365
128551_128571-	FJ616285.1:128551-128571	440.769	491.232	1.11449
48085_48105-	FJ616285.1:48085-48105	1140.36	1270.92	1.11449
22768_22788-	FJ616285.1:22768-22788	300.657	335.104	1.11457
106862_106882-	FJ616285.1:106862-106882	2045.25	2280.99	1.11527
94079_94099+	FJ616285.1:94079-94099	854.294	952.952	1.11548
122683_122703-	FJ616285.1:122683-122703	318.171	355.096	1.11605
25610_25630+	FJ616285.1:25610-25630	283.143	316.064	1.11627
27799_27819+	FJ616285.1:27799-27819	1345.66	1502.26	1.11637
56368_56388-	FJ616285.1:56368-56388	280.224	313.208	1.11771
95133_95153+	FJ616285.1:95133-95153	1455.61	1626.97	1.11772
47531_47551+	FJ616285.1:47531-47551	298.711	334.152	1.11865
110739_110759-	FJ616285.1:110739-110759	6557.05	7338.97	1.11925
10239_10259-	FJ616285.1:10239-10259	635.369	711.144	1.11926
117821_117841-	FJ616285.1:117821-117841	1324.25	1482.26	1.11932
96730_96750-	FJ616285.1:96730-96750	6178.55	6917.23	1.11956
49690_49710+	FJ616285.1:49690-49710	828.996	928.2	1.11967
18488_18508-	FJ616285.1:18488-18508	316.225	354.144	1.11991
13866_13886+	FJ616285.1:13866-13886	294.819	330.344	1.1205
70593_70613+	FJ616285.1:70593-70613	401.849	450.296	1.12056
25713_25733-	FJ616285.1:25713-25733	1942.11	2177.22	1.12106
48520_48540-	FJ616285.1:48520-48540	360.01	403.648	1.12121
106902_106922-	FJ616285.1:106902-106922	147123	164972	1.12132
8165_8185-	FJ616285.1:8165-8185	5562.64	6237.5	1.12132
25768_25788-	FJ616285.1:25768-25788	272.44	305.592	1.12169
17550_17570-	FJ616285.1:17550-17570	408.66	458.864	1.12285
37181_37201-	FJ616285.1:37181-37201	401.849	451.248	1.12293
9471_9491-	FJ616285.1:9471-9491	4507.91	5066.54	1.12392
234256_234276+	FJ616285.1:234256-234276	254.926	286.552	1.12406
2382_2402-	FJ616285.1:2382-2402	273.413	307.496	1.12466
144392_144412+	FJ616285.1:144392-144412	28954.5	32568.9	1.12483
91831_91851-	FJ616285.1:91831-91851	1058.62	1190.95	1.125
116619_116639+	FJ616285.1:116619-116639	646.072	727.328	1.12577
26382_26402-	FJ616285.1:26382-26402	927.269	1044.34	1.12626
91040_91060-	FJ616285.1:91040-91060	1937.24	2181.98	1.12633
128582_128602-	FJ616285.1:128582-128602	907.809	1023.4	1.12733
99801_99821+	FJ616285.1:99801-99821	299.684	337.96	1.12772
94412_94432+	FJ616285.1:94412-94432	674.289	760.648	1.12807
94368_94388-	FJ616285.1:94368-94388	11480.4	12952	1.12818
116945_116965+	FJ616285.1:116945-116965	398.93	450.296	1.12876
144056_144076+	FJ616285.1:144056-144076	1495.5	1688.85	1.12929
52747_52767+	FJ616285.1:52747-52767	751.156	849.184	1.1305
165046_165066-	FJ616285.1:165046-165066	9123.82	10314.9	1.13055
151234_151254-	FJ616285.1:151234-151254	3664.32	4144.06	1.13092
119355_119375-	FJ616285.1:119355-119375	315.252	357	1.13243
25842_25862-	FJ616285.1:25842-25862	22790.6	25828.7	1.13331
112936_112956+	FJ616285.1:112936-112956	225.736	256.088	1.13446
20835_20855+	FJ616285.1:20835-20855	10599.9	12025.7	1.13451
123460_123480-	FJ616285.1:123460-123480	1434.2	1628.87	1.13573
95184_95204+	FJ616285.1:95184-95204	511.798	581.672	1.13653
123714_123734+	FJ616285.1:123714-123734	294.819	335.104	1.13664
91811_91831-	FJ616285.1:91811-91831	291.9	332.248	1.13823
56866_56886-	FJ616285.1:56866-56886	756.021	860.608	1.13834
37691_37711-	FJ616285.1:37691-37711	1706.64	1943.03	1.13851
152914_152934-	FJ616285.1:152914-152934	473.851	539.784	1.13914
95369_95389-	FJ616285.1:95369-95389	16553.6	18860.1	1.13933
93783_93803+	FJ616285.1:93783-93803	5262.96	6003.31	1.14067
94601_94621-	FJ616285.1:94601-94621	2576.5	2940.73	1.14136
25789_25809-	FJ616285.1:25789-25809	1106.3	1263.3	1.14192
116828_116848+	FJ616285.1:116828-116848	3344.2	3825.14	1.14381
145511_145531-	FJ616285.1:145511-145531	252.98	289.408	1.144
94772_94792+	FJ616285.1:94772-94792	1324.25	1515.58	1.14448
93549_93569+	FJ616285.1:93549-93569	9838.98	11279.3	1.14639
37712_37732-	FJ616285.1:37712-37732	4793.97	5499.7	1.14721
164288_164308+	FJ616285.1:164288-164308	15523.2	17815.7	1.14768
134975_134995-	FJ616285.1:134975-134995	11373.4	13058.6	1.14817
157532_157552-	FJ616285.1:157532-157552	3664.32	4208.79	1.14859
56802_56822-	FJ616285.1:56802-56822	541.961	622.608	1.14881
128304_128324-	FJ616285.1:128304-128324	206.276	237.048	1.14918
73858_73878-	FJ616285.1:73858-73878	44990.5	51705	1.14924
93621_93641+	FJ616285.1:93621-93641	2823.65	3246.32	1.14969
18468_18488-	FJ616285.1:18468-18488	366.821	421.736	1.14971
119584_119604-	FJ616285.1:119584-119604	331.793	381.752	1.15057
13976_13996+	FJ616285.1:13976-13996	1468.26	1691.7	1.15219
119759_119779-	FJ616285.1:119759-119779	498.176	574.056	1.15232
168477_168497-	FJ616285.1:168477-168497	512.771	591.192	1.15294
55146_55166-	FJ616285.1:55146-55166	4791.05	5529.22	1.15407
56931_56951-	FJ616285.1:56931-56951	675.262	780.64	1.15605
116680_116700+	FJ616285.1:116680-116700	1054.73	1220.46	1.15713
52653_52673-	FJ616285.1:52653-52673	1274.63	1475.6	1.15767
116704_116724+	FJ616285.1:116704-116724	519.582	601.664	1.15798
37391_37411-	FJ616285.1:37391-37411	709.317	821.576	1.15826
11407_11427+	FJ616285.1:11407-11427	374.605	434.112	1.15885
122011_122031-	FJ616285.1:122011-122031	6186.33	7173.32	1.15954
128685_128705-	FJ616285.1:128685-128705	628.558	729.232	1.16017
17586_17606-	FJ616285.1:17586-17606	534.177	619.752	1.1602
50681_50701+	FJ616285.1:50681-50701	759.913	882.504	1.16132
93995_94015-	FJ616285.1:93995-94015	938.945	1090.99	1.16193
84297_84317-	FJ616285.1:84297-84317	344.442	400.792	1.1636
154534_154554-	FJ616285.1:154534-154554	2947.22	3431.01	1.16415
94099_94119+	FJ616285.1:94099-94119	655.802	763.504	1.16423
128465_128485-	FJ616285.1:128465-128485	215.033	250.376	1.16436
37772_37792-	FJ616285.1:37772-37792	16110	18763.9	1.16474
50628_50648+	FJ616285.1:50628-50648	1577.23	1839.26	1.16613
25596_25616-	FJ616285.1:25596-25616	252.98	295.12	1.16657
52081_52101-	FJ616285.1:52081-52101	2031.62	2375.24	1.16913
119116_119136-	FJ616285.1:119116-119136	314.279	367.472	1.16925
47940_47960-	FJ616285.1:47940-47960	736.561	862.512	1.171
37843_37863+	FJ616285.1:37843-37863	355.145	416.024	1.17142
69115_69135-	FJ616285.1:69115-69135	368.767	432.208	1.17204
71252_71272-	FJ616285.1:71252-71272	2512.29	2944.54	1.17205
119047_119067-	FJ616285.1:119047-119067	240.331	281.792	1.17252
106014_106034-	FJ616285.1:106014-106034	1483.83	1742.16	1.1741
169072_169092-	FJ616285.1:169072-169092	914.62	1073.86	1.1741
94618_94638+	FJ616285.1:94618-94638	7173.93	8424.25	1.17429
37645_37665-	FJ616285.1:37645-37665	1264.9	1486.07	1.17485
86578_86598-	FJ616285.1:86578-86598	2049.14	2408.56	1.1754
128608_128628-	FJ616285.1:128608-128628	1085.87	1276.63	1.17568
95606_95626+	FJ616285.1:95606-95626	2047.19	2413.32	1.17884
74429_74449+	FJ616285.1:74429-74449	202.384	238.952	1.18069
94708_94728+	FJ616285.1:94708-94728	4461.2	5274.08	1.18221
94687_94707+	FJ616285.1:94687-94707	8027.25	9490.49	1.18228
93943_93963+	FJ616285.1:93943-93963	12171.3	14392.3	1.18249
11428_11448+	FJ616285.1:11428-11448	15148.6	17914.7	1.1826
168555_168575-	FJ616285.1:168555-168575	367.794	435.064	1.1829
94223_94243-	FJ616285.1:94223-94243	3637.07	4303.04	1.1831
224290_224310-	FJ616285.1:224290-224310	2031.62	2403.8	1.18319
166003_166023-	FJ616285.1:166003-166023	4483.58	5316.92	1.18586
116784_116804+	FJ616285.1:116784-116804	297.738	353.192	1.18625
139208_139228-	FJ616285.1:139208-139228	7605.94	9023.06	1.18632
71272_71292-	FJ616285.1:71272-71292	1755.29	2082.98	1.18668
93988_94008+	FJ616285.1:93988-94008	2315.74	2748.42	1.18684
63201_63221-	FJ616285.1:63201-63221	504.014	598.808	1.18808
226843_226863+	FJ616285.1:226843-226863	709.317	844.424	1.19047
93911_93931+	FJ616285.1:93911-93931	11315	13476.5	1.19103
68676_68696-	FJ616285.1:68676-68696	12449.5	14845.5	1.19245
14683_14703-	FJ616285.1:14683-14703	9188.04	10956.6	1.19248
37339_37359-	FJ616285.1:37339-37359	1007.05	1201.42	1.19301
37566_37586-	FJ616285.1:37566-37586	1342.74	1602.22	1.19324
57109_57129-	FJ616285.1:57109-57129	12605.2	15045.4	1.19359
60964_60984-	FJ616285.1:60964-60984	6033.57	7204.74	1.19411
25175_25195-	FJ616285.1:25175-25195	2870.35	3434.82	1.19665
56900_56920-	FJ616285.1:56900-56920	485.527	581.672	1.19802
117042_117062+	FJ616285.1:117042-117062	488.446	585.48	1.19866
37671_37691-	FJ616285.1:37671-37691	3741.18	4484.87	1.19878
60149_60169+	FJ616285.1:60149-60169	496.23	595	1.19904
95349_95369-	FJ616285.1:95349-95369	4544.88	5454.96	1.20024
63802_63822+	FJ616285.1:63802-63822	7292.64	8770.78	1.20269
95693_95713+	FJ616285.1:95693-95713	758.94	912.968	1.20295
16713_16733-	FJ616285.1:16713-16733	1360.25	1637.44	1.20378
15897_15917-	FJ616285.1:15897-15917	210.168	253.232	1.2049
94495_94515+	FJ616285.1:94495-94515	615.909	742.56	1.20563
51576_51596-	FJ616285.1:51576-51596	2242.76	2705.58	1.20636
20815_20835+	FJ616285.1:20815-20835	1694.97	2044.9	1.20645
94468_94488+	FJ616285.1:94468-94488	661.64	798.728	1.20719
56825_56845-	FJ616285.1:56825-56845	339.577	410.312	1.2083
37792_37812-	FJ616285.1:37792-37812	2022.87	2446.64	1.20949
106765_106785-	FJ616285.1:106765-106785	361.956	437.92	1.20987
96036_96056+	FJ616285.1:96036-96056	279.251	337.96	1.21024
71227_71247-	FJ616285.1:71227-71247	2630.99	3186.34	1.21108
211707_211727-	FJ616285.1:211707-211727	10769.2	13066.2	1.2133
95160_95180-	FJ616285.1:95160-95180	3231.33	3923.19	1.21411
94244_94264-	FJ616285.1:94244-94264	1772.81	2153.42	1.2147
93755_93775+	FJ616285.1:93755-93775	2291.41	2785.55	1.21565
128631_128651-	FJ616285.1:128631-128651	1536.37	1869.73	1.21698
37300_37320-	FJ616285.1:37300-37320	466.067	567.392	1.2174
168397_168417+	FJ616285.1:168397-168417	937.972	1142.4	1.21795
98006_98026+	FJ616285.1:98006-98026	321.09	391.272	1.21857
95719_95739+	FJ616285.1:95719-95739	264.656	322.728	1.21942
24653_24673+	FJ616285.1:24653-24673	5143.28	6279.39	1.22089
71069_71089+	FJ616285.1:71069-71089	4063.25	4961.82	1.22115
61700_61720+	FJ616285.1:61700-61720	226.709	277.032	1.22197
93862_93882+	FJ616285.1:93862-93882	2069.57	2529.46	1.22222
50981_51001-	FJ616285.1:50981-51001	214.06	261.8	1.22302
206578_206598-	FJ616285.1:206578-206598	679.154	832.048	1.22512
16811_16831+	FJ616285.1:16811-16831	330.82	405.552	1.2259
93803_93823+	FJ616285.1:93803-93823	927.269	1139.54	1.22892
86531_86551-	FJ616285.1:86531-86551	227.682	280.84	1.23347
16944_16964+	FJ616285.1:16944-16964	352.226	435.064	1.23518
230974_230994-	FJ616285.1:230974-230994	605.206	748.272	1.23639
17394_17414+	FJ616285.1:17394-17414	238.385	295.12	1.238
168541_168561+	FJ616285.1:168541-168561	490.392	607.376	1.23855
85699_85719+	FJ616285.1:85699-85719	400.876	496.944	1.23965
224270_224290-	FJ616285.1:224270-224290	10639.8	13193.8	1.24004
93882_93902+	FJ616285.1:93882-93902	10631	13187.1	1.24044
35186_35206-	FJ616285.1:35186-35206	329.847	409.36	1.24106
94191_94211-	FJ616285.1:94191-94211	1612.26	2003.01	1.24236
71405_71425-	FJ616285.1:71405-71425	30940.4	38480.8	1.24371
58242_58262+	FJ616285.1:58242-58262	243.25	302.736	1.24455
96485_96505+	FJ616285.1:96485-96505	714.182	890.12	1.24635
98177_98197+	FJ616285.1:98177-98197	3258.58	4062.18	1.24661
52673_52693-	FJ616285.1:52673-52693	13548.1	16897	1.24719
94388_94408+	FJ616285.1:94388-94408	516.663	646.408	1.25112
84355_84375+	FJ616285.1:84355-84375	338.604	423.64	1.25114
96709_96729-	FJ616285.1:96709-96729	2072.49	2595.15	1.25219
124942_124962-	FJ616285.1:124942-124962	2546.34	3193.96	1.25433
106922_106942-	FJ616285.1:106922-106942	1684.26	2113.44	1.25482
14669_14689+	FJ616285.1:14669-14689	1094.62	1379.45	1.2602
97947_97967+	FJ616285.1:97947-97967	792.022	998.648	1.26088
128124_128144-	FJ616285.1:128124-128144	232.547	293.216	1.26089
107300_107320+	FJ616285.1:107300-107320	544.88	687.344	1.26146
169755_169775-	FJ616285.1:169755-169775	5348.58	6750.63	1.26214
234193_234213+	FJ616285.1:234193-234213	5542.21	6998.15	1.2627
25917_25937-	FJ616285.1:25917-25937	847.483	1071	1.26374
73858_73878+	FJ616285.1:73858-73878	15871.6	20059.6	1.26387
22816_22836+	FJ616285.1:22816-22836	4259.79	5389.27	1.26515
15410_15430-	FJ616285.1:15410-15430	387.254	490.28	1.26604
95408_95428-	FJ616285.1:95408-95428	1745.56	2212.45	1.26747
128661_128681-	FJ616285.1:128661-128681	602.287	764.456	1.26926
86500_86520+	FJ616285.1:86500-86520	392.119	497.896	1.26976
119430_119450-	FJ616285.1:119430-119450	277.305	352.24	1.27023
94638_94658+	FJ616285.1:94638-94658	1946	2473.3	1.27096
160933_160953+	FJ616285.1:160933-160953	9504.26	12079.9	1.271
95668_95688+	FJ616285.1:95668-95688	2973.49	3784.2	1.27265
194877_194897-	FJ616285.1:194877-194897	2426.66	3093.05	1.27461
123551_123571-	FJ616285.1:123551-123571	29278.5	37335.5	1.27518
95202_95222-	FJ616285.1:95202-95222	4735.59	6047.1	1.27695
116512_116532+	FJ616285.1:116512-116532	29652.2	37868.7	1.2771
113288_113308+	FJ616285.1:113288-113308	2734.13	3492.89	1.27751
48108_48128-	FJ616285.1:48108-48128	237.412	304.64	1.28317
167598_167618-	FJ616285.1:167598-167618	677.208	869.176	1.28347
139228_139248-	FJ616285.1:139228-139248	3226.47	4145.96	1.28498
119145_119165-	FJ616285.1:119145-119165	216.006	277.984	1.28693
95292_95312-	FJ616285.1:95292-95312	347.361	447.44	1.28811
96513_96533+	FJ616285.1:96513-96533	457.31	589.288	1.2886
128854_128874-	FJ616285.1:128854-128874	12290	15867	1.29105
159130_159150-	FJ616285.1:159130-159150	372.659	482.664	1.29519
69135_69155-	FJ616285.1:69135-69155	1659.94	2150.57	1.29557
91882_91902-	FJ616285.1:91882-91902	507.906	659.736	1.29893
50218_50238-	FJ616285.1:50218-50238	459.256	596.904	1.29972
128502_128522-	FJ616285.1:128502-128522	272.44	354.144	1.2999
[truncated: 98 more rows]

## Sheet: TB40 All
TSR	UCSC	IE2F Flavo No dTag Exp 1	IE2F Flavo dTag Exp 1	72 hpi Flavo Experiment 3	72 hpi PFA Flavo Experiment 3	Has TATT? (-37 to -30)	dTag / CTRL	PFA Sensitivity Index (PSI)
94731_94751+	KF297339.1:94731-94751	656445	724510	696137	16099.4	FALSE	1.10369	43.24		135
117687_117707+	KF297339.1:117687-117707	44690.3	45309.3	38872.2	474.02	TRUE	1.01385	82.0053
5635_5655-	KF297339.1:5635-5655	44611.6	44643.9	67387.5	11672.3	FALSE	1.00072	5.77328
108069_108089-	KF297339.1:108069-108089	41888.9	44410	59067.7	216.25	TRUE	1.06018	273.145
72579_72599-	KF297339.1:72579-72599	27505.5	30337	37529.8	151.375	TRUE	1.10294	247.926
96534_96554-	KF297339.1:96534-96554	25302.3	29989.4	36795.7	185.975	FALSE	1.18524	197.853
109385_109405-	KF297339.1:109385-109405	23590.4	22977.8	19027.1	60.55	TRUE	0.97403	314.238
94813_94833+	KF297339.1:94813-94833	20188.1	21483.2	24367.5	185.975	FALSE	1.06416	131.026
145576_145596+	KF297339.1:145576-145596	19999.7	24139.7	26639.5	66.605	TRUE	1.207	399.963
112000_112020+	KF297339.1:112000-112020	19977.4	16709.3	13643.6	38.06	TRUE	0.836412	358.476
95573_95593-	KF297339.1:95573-95593	19648.2	21646.9	27871.4	237.875	FALSE	1.10173	117.168
94861_94881+	KF297339.1:94861-94881	18893.7	23532.7	23356.6	104.665	FALSE	1.24553	223.155
27847_27867+	KF297339.1:27847-27867	17551.8	14564.2	18205.5	578.685	TRUE	0.829782	31.46
214822_214842-	KF297339.1:214822-214842	17417.8	18479.2	23223.2	150.51	TRUE	1.06094	154.297
140384_140404-	KF297339.1:140384-140404	16632.3	17832.9	20093.9	166.945	TRUE	1.07219	120.363
107367_107387+	KF297339.1:107367-107387	16381.7	14149.6	13352.8	66.605	TRUE	0.863742	200.477
124724_124744-	KF297339.1:124724-124744	15784.6	17191.9	14507.2	363.3	TRUE	1.08916	39.9318
94759_94779+	KF297339.1:94759-94779	15370	24242.8	21974.8	144.455	FALSE	1.57728	152.122
96813_96833+	KF297339.1:96813-96833	15014.6	15006.4	26748.7	236.145	FALSE	0.999454	113.273
75040_75060-	KF297339.1:75040-75060	14581.5	13646.8	10168.9	44.98	TRUE	0.935897	226.076
43861_43881-	KF297339.1:43861-43881	14375.7	13544.7	20759.4	59.685	FALSE	0.9422	347.816
8085_8105-	KF297339.1:8085-8105	13956.2	6908.44	21907.5	1036.27	FALSE	0.495009	21.1407
30785_30805+	KF297339.1:30785-30805	13395.9	6736.23	14853.9	196.355	FALSE	0.502857	75.6483
62044_62064+	KF297339.1:62044-62064	13267.7	15645.2	15148.6	64.875	TRUE	1.17919	233.504
95899_95919+	KF297339.1:95899-95919	13212.4	14612	19699	295.83	FALSE	1.10593	66.5888
94833_94853+	KF297339.1:94833-94853	13008.5	15760	19281.1	154.835	FALSE	1.21152	124.527
162036_162056-	KF297339.1:162036-162056	12758	27105.4	20759.4	205.005	TRUE	2.12459	101.263
125808_125828-	KF297339.1:125808-125828	12478.3	12062.9	14370	64.875	TRUE	0.966711	221.504
96318_96338-	KF297339.1:96318-96338	11746.2	14175.1	17719	165.215	FALSE	1.20678	107.248
95551_95571-	KF297339.1:95551-95571	11600.5	13281.1	18241	116.775	FALSE	1.14487	156.206
137671_137691+	KF297339.1:137671-137691	10693.6	8637.94	16301.7	57.09	TRUE	0.807765	285.544
95854_95874+	KF297339.1:95854-95874	10452.8	14424.9	23724.9	384.925	FALSE	1.38	61.635
46818_46838+	KF297339.1:46818-46838	9820.69	12233	12600.9	64.01	TRUE	1.24564	196.859
94887_94907+	KF297339.1:94887-94907	9582.8	12527.5	10911.8	55.36	FALSE	1.30729	197.107
145819_145839+	KF297339.1:145819-145839	9439.09	9370.34	8192.77	67.47	FALSE	0.992717	121.428
58238_58258-	KF297339.1:58238-58258	9079.82	8771.88	6438.9	864.135	FALSE	0.966085	7.45127
94793_94813+	KF297339.1:94793-94813	8975.92	9554.24	6893.56	52.765	FALSE	1.06443	130.646
120878_120898-	KF297339.1:120878-120898	8589.47	6625.68	5339.08	9.515	FALSE	0.771373	561.122
95770_95790-	KF297339.1:95770-95790	8506.93	9240.66	9504.68	39.79	FALSE	1.08625	238.871
95594_95614-	KF297339.1:95594-95614	8392.35	8979.16	12106.9	73.525	FALSE	1.06992	164.664
95704_95724+	KF297339.1:95704-95724	8308.85	9719.01	12129.8	89.095	FALSE	1.16972	136.144
184167_184187+	KF297339.1:184167-184187	8271.95	9357.59	13917.9	64.875	TRUE	1.13124	214.535
131908_131928-	KF297339.1:131908-131928	7820.43	8372.19	7466.33	32.005	TRUE	1.07055	233.286
58286_58306-	KF297339.1:58286-58306	7807.81	7165.68	4523.74	27.68	TRUE	0.917758	163.43
96554_96574-	KF297339.1:96554-96574	7804.9	10802.2	15958.8	64.875	FALSE	1.38403	245.993
95080_95100+	KF297339.1:95080-95100	7766.06	11891.8	10788.6	134.94	FALSE	1.53125	79.9515
229824_229844-	KF297339.1:229824-229844	7583.51	6095.24	5812.79	12.975	FALSE	0.803749	447.999
85559_85579-	KF297339.1:85559-85579	7581.57	10365.3	12062.5	58.82	FALSE	1.36717	205.074
169712_169732-	KF297339.1:169712-169732	7306.77	8356.24	11016	97.745	TRUE	1.14363	112.701
98236_98256+	KF297339.1:98236-98256	7173.75	9884.84	5759.45	45.845	FALSE	1.37792	125.629
2041_2061+	KF297339.1:2041-2061	7146.56	7950.18	13981.4	145.32	TRUE	1.11245	96.2113
94961_94981+	KF297339.1:94961-94981	6993.14	7611.08	9509.76	115.045	FALSE	1.08836	82.6612
95106_95126+	KF297339.1:95106-95126	6856.23	10153.8	9881.87	113.315	FALSE	1.48096	87.2071
64978_64998+	KF297339.1:64978-64998	6740.68	9319.32	12212.3	40.655	TRUE	1.38255	300.389
155704_155724-	KF297339.1:155704-155724	6550.37	5645.59	5731.51	41.52	TRUE	0.861874	138.042
223865_223885-	KF297339.1:223865-223885	6544.54	6308.9	10567.7	607.23	FALSE	0.963995	17.4031
95833_95853+	KF297339.1:95833-95853	6423.16	8847.35	11883.4	160.89	FALSE	1.37741	73.8603
132403_132423+	KF297339.1:132403-132423	6401.8	6121.82	6088.38	24.22	TRUE	0.956265	251.378
58347_58367-	KF297339.1:58347-58367	6369.76	7459.07	11153.1	184.245	FALSE	1.17101	60.5343
136146_136166-	KF297339.1:136146-136166	6261.01	6940.33	8492.49	31.14	TRUE	1.1085	272.72
130009_130029-	KF297339.1:130009-130029	6255.18	6560.84	8376.92	15.57	TRUE	1.04886	538.017
95053_95073+	KF297339.1:95053-95073	6166.82	9059.95	9249.41	106.395	FALSE	1.46914	86.9346
43881_43901-	KF297339.1:43881-43901	6147.4	3604.63	5746.75	12.975	FALSE	0.586367	442.909
38588_38608-	KF297339.1:38588-38608	5995.93	7477.14	15781	39.79	FALSE	1.24704	396.608
69852_69872-	KF297339.1:69852-69872	5803.67	5668.98	4493.26	19.03	FALSE	0.976793	236.115
111929_111949-	KF297339.1:111929-111949	5714.34	4433.77	3929.38	13.84	TRUE	0.775904	283.915
94936_94956+	KF297339.1:94936-94956	5697.83	6541.7	7087.87	62.28	FALSE	1.1481	113.807
94907_94927+	KF297339.1:94907-94927	5660.93	8900.5	6715.76	38.06	FALSE	1.57227	176.452
21657_21677+	KF297339.1:21657-21677	5511.4	5343.7	4279.9	12.11	FALSE	0.969573	353.419
72242_72262+	KF297339.1:72242-72262	5506.54	3983.06	5523.23	18.165	FALSE	0.723333	304.059
77365_77385+	KF297339.1:77365-77385	5435.66	3199.63	5651.5	23.355	FALSE	0.588637	241.982
97880_97900-	KF297339.1:97880-97900	5373.51	6250.44	6869.43	27.68	FALSE	1.16319	248.173
95739_95759-	KF297339.1:95739-95759	5311.37	5914.53	7181.85	32.005	FALSE	1.11356	224.398
175383_175403-	KF297339.1:175383-175403	5310.4	48640.8	3130.55	509.485	FALSE	9.15953	6.14454
165486_165506+	KF297339.1:165486-165506	5229.81	4801.57	8246.11	32.87	TRUE	0.918116	250.87
95740_95760+	KF297339.1:95740-95760	5113.29	5632.84	5119.37	44.98	FALSE	1.10161	113.814
122723_122743-	KF297339.1:122723-122743	4940.45	466.657	4116.07	142.725	FALSE	0.0944564	28.8392
94996_95016+	KF297339.1:94996-95016	4872.48	7431.43	6595.11	48.44	FALSE	1.52519	136.15
227364_227384-	KF297339.1:227364-227384	4871.51	4687.83	5574.03	27.68	FALSE	0.962296	201.374
118008_118028+	KF297339.1:118008-118028	4858.88	4291.33	3473.45	50.17	TRUE	0.883193	69.2336
114467_114487+	KF297339.1:114467-114487	4827.81	5052.44	4900.93	39.79	TRUE	1.04653	123.17
75039_75059+	KF297339.1:75039-75059	4712.26	5018.42	4420.87	34.6	TRUE	1.06497	127.771
225898_225918+	KF297339.1:225898-225918	4698.67	3447.31	6903.72	49.305	TRUE	0.733678	140.021
58306_58326-	KF297339.1:58306-58326	4659.83	4527.32	2381.25	19.895	FALSE	0.971563	119.691
207026_207046-	KF297339.1:207026-207046	4574.38	8671.95	14192.2	2057.84	FALSE	1.89577	6.89669
148031_148051-	KF297339.1:148031-148051	4546.22	4739.92	7623.81	12.11	TRUE	1.04261	629.547
166243_166263-	KF297339.1:166243-166263	4542.34	5052.44	5970.27	21.625	FALSE	1.1123	276.082
228664_228684+	KF297339.1:228664-228684	4491.85	10057	7573.01	21.625	TRUE	2.23896	350.197
95385_95405+	KF297339.1:95385-95405	4400.57	5985.75	5468.62	65.74	FALSE	1.36022	83.1856
11199_11219-	KF297339.1:11199-11219	4373.38	4756.93	4460.24	41.52	TRUE	1.0877	107.424
95028_95048+	KF297339.1:95028-95048	4292.79	6674.58	4709.16	30.275	FALSE	1.55483	155.546
95875_95895+	KF297339.1:95875-95895	4156.85	4951.45	6752.59	115.91	FALSE	1.19116	58.2572
123196_123216-	KF297339.1:123196-123216	4144.23	4667.63	7769.86	34.6	TRUE	1.1263	224.562
25467_25487+	KF297339.1:25467-25487	4117.04	4624.05	4712.97	30.275	FALSE	1.12315	155.672
95337_95357+	KF297339.1:95337-95357	4082.08	4780.31	3630.93	49.305	FALSE	1.17105	73.6422
152423_152443-	KF297339.1:152423-152443	4017.03	4183.97	4759.96	124.56	FALSE	1.04156	38.2142
16845_16865-	KF297339.1:16845-16865	3931.58	3997.94	3166.11	27.68	TRUE	1.01688	114.383
105074_105094+	KF297339.1:105074-105094	3923.81	3798.1	3564.89	273.34	FALSE	0.967962	13.042
26653_26673-	KF297339.1:26653-26673	3857.78	4035.15	4730.75	31.14	FALSE	1.04598	151.919
95414_95434+	KF297339.1:95414-95434	3797.58	6751.11	6896.1	106.395	FALSE	1.77774	64.816
95357_95377+	KF297339.1:95357-95377	3763.6	5197.01	4376.42	64.01	FALSE	1.38086	68.3709
95293_95313+	KF297339.1:95293-95313	3737.38	5027.99	4724.4	76.985	FALSE	1.34533	61.3678
214224_214244+	KF297339.1:214224-214244	3723.78	3272.98	2741.93	51.9	FALSE	0.878938	52.831
8840_8860+	KF297339.1:8840-8860	3706.31	2224.86	2162.81	37.195	FALSE	0.60029	58.1479
108038_108058-	KF297339.1:108038-108058	3637.37	3766.21	4015.74	7.785	TRUE	1.03542	515.83
95126_95146+	KF297339.1:95126-95146	3617.95	5245.9	5755.64	80.445	FALSE	1.44997	71.5475
16169_16189-	KF297339.1:16169-16189	3569.4	1227.76	4420.87	14.705	TRUE	0.34397	300.637
13997_14017+	KF297339.1:13997-14017	3565.51	3499.4	4975.86	4372.57	FALSE	0.981457	1.13797
94711_94731+	KF297339.1:94711-94731	3561.63	4120.19	8586.47	78.715	FALSE	1.15683	109.083
10613_10633-	KF297339.1:10613-10633	3552.89	3625.89	3529.33	23.355	TRUE	1.02055	151.117
51135_51155+	KF297339.1:51135-51155	3545.12	2850.97	3470.91	27.68	TRUE	0.804194	125.394
23630_23650+	KF297339.1:23630-23650	3470.35	3327.19	3987.8	33.735	FALSE	0.958747	118.21
172269_172289-	KF297339.1:172269-172289	3437.34	2803.13	3660.14	25.085	TRUE	0.815494	145.91
55215_55235-	KF297339.1:55215-55235	3334.41	3397.35	3562.35	12.11	TRUE	1.01887	294.166
186932_186952-	KF297339.1:186932-186952	3321.79	2672.38	2871.47	38.06	TRUE	0.8045	75.4459
162122_162142+	KF297339.1:162122-162142	3315.96	2778.68	2673.35	6.92	FALSE	0.837971	386.322
144212_144232+	KF297339.1:144212-144232	3309.17	3521.72	3357.88	421.255	TRUE	1.06423	7.97113
95488_95508-	KF297339.1:95488-95508	3306.26	3668.41	2966.72	21.625	FALSE	1.10954	137.189
95528_95548-	KF297339.1:95528-95548	3301.4	3582.31	3860.8	32.87	FALSE	1.08509	117.457
10722_10742-	KF297339.1:10722-10742	3294.6	3060.38	3606.8	15.57	TRUE	0.928906	231.651
96610_96630-	KF297339.1:96610-96630	3281.98	3410.1	6122.67	25.085	FALSE	1.03904	244.077
95921_95941+	KF297339.1:95921-95941	3237.31	3483.45	4065.27	73.525	FALSE	1.07603	55.291
172249_172269-	KF297339.1:172249-172269	3212.07	3606.76	4491.99	20.76	TRUE	1.12288	216.377
95682_95702+	KF297339.1:95682-95702	3181.97	3494.08	4881.88	25.085	FALSE	1.09809	194.614
5615_5635-	KF297339.1:5615-5635	3156.72	3628.02	3431.54	281.99	FALSE	1.1493	12.169
96582_96602-	KF297339.1:96582-96602	3144.1	3077.38	5500.37	19.895	FALSE	0.978782	276.47
162185_162205+	KF297339.1:162185-162205	3138.27	2270.57	7816.85	2309.55	FALSE	0.723509	3.38458
116771_116791+	KF297339.1:116771-116791	3117.88	2477.85	2743.2	19.03	TRUE	0.794723	144.151
96752_96772+	KF297339.1:96752-96772	3107.2	3096.52	3962.4	19.895	FALSE	0.996563	199.166
21558_21578-	KF297339.1:21558-21578	3056.71	2566.08	2588.26	23.355	FALSE	0.839492	110.823
8105_8125-	KF297339.1:8105-8125	3051.85	1337.25	3488.69	214.52	FALSE	0.438178	16.2628
95454_95474+	KF297339.1:95454-95474	3028.55	4497.55	4583.43	50.17	FALSE	1.48505	91.358
56323_56343-	KF297339.1:56323-56343	2876.1	3289.98	3600.45	23.355	TRUE	1.1439	154.162
167195_167215-	KF297339.1:167195-167215	2872.22	3363.33	3835.4	25.95	TRUE	1.17099	147.8
154224_154244-	KF297339.1:154224-154244	2863.48	3375.02	4470.4	39.79	TRUE	1.17864	112.35
126115_126135-	KF297339.1:126115-126135	2831.44	2305.65	2336.8	24.22	FALSE	0.814303	96.4822
172566_172586-	KF297339.1:172566-172586	2766.38	2589.47	3295.65	32.005	TRUE	0.93605	102.973
95787_95807+	KF297339.1:95787-95807	2743.07	3909.71	4712.97	41.52	FALSE	1.4253	113.511
117709_117729+	KF297339.1:117709-117729	2706.18	3072.07	1301.75	10.38	FALSE	1.13521	125.409
58266_58286-	KF297339.1:58266-58286	2672.19	2700.02	1323.34	31.14	FALSE	1.01041	42.4965
95522_95542+	KF297339.1:95522-95542	2667.34	4101.05	4984.75	54.495	FALSE	1.53751	91.4717
97100_97120+	KF297339.1:97100-97120	2667.34	2771.24	2462.53	26.815	FALSE	1.03895	91.834
117731_117751+	KF297339.1:117731-117751	2657.63	2856.28	1638.3	27.68	FALSE	1.07475	59.1871
141130_141150+	KF297339.1:141130-141150	2638.21	2692.58	2362.2	31.14	FALSE	1.02061	75.8574
87801_87821-	KF297339.1:87801-87821	2638.21	4456.1	4194.81	40.655	TRUE	1.68906	103.181
102149_102169-	KF297339.1:102149-102169	2587.72	2416.2	2952.75	108.125	FALSE	0.933719	27.3087
95200_95220+	KF297339.1:95200-95220	2572.18	4062.79	3473.45	37.195	FALSE	1.57951	93.3849
43841_43861-	KF297339.1:43841-43861	2567.32	2586.28	2289.81	6.055	FALSE	1.00738	378.168
95681_95701-	KF297339.1:95681-95701	2544.02	2813.76	2493.01	12.975	FALSE	1.10603	192.139
145596_145616+	KF297339.1:145596-145616	2542.08	3441.99	2317.75	11.245	FALSE	1.35401	206.114
95627_95647+	KF297339.1:95627-95647	2518.77	2609.66	3534.41	26.815	FALSE	1.03609	131.807
162116_162136-	KF297339.1:162116-162136	2508.09	1873.01	4009.39	21.625	TRUE	0.746785	185.405
48995_49015+	KF297339.1:48995-49015	2506.15	1877.26	1440.18	6.92	TRUE	0.74906	208.118
170930_170950-	KF297339.1:170930-170950	2497.41	2937.07	2691.13	28.545	TRUE	1.17605	94.2768
95624_95644-	KF297339.1:95624-95644	2482.85	1743.32	1755.14	3.46	FALSE	0.702146	507.266
229804_229824-	KF297339.1:229804-229824	2461.49	2288.64	1831.34	3.46	FALSE	0.92978	529.289
108464_108484-	KF297339.1:108464-108484	2448.86	5404.29	4234.18	20.76	TRUE	2.20686	203.959
95508_95528-	KF297339.1:95508-95528	2443.04	2372.62	1598.93	7.785	FALSE	0.971175	205.386
3826_3846+	KF297339.1:3826-3846	2441.09	1416.98	2927.35	10.38	TRUE	0.580469	282.018
96780_96800+	KF297339.1:96780-96800	2408.08	2543.76	3590.29	24.22	FALSE	1.05634	148.237
38567_38587-	KF297339.1:38567-38587	2407.11	3658.85	2139.95	6.055	FALSE	1.52002	353.419
129946_129966+	KF297339.1:129946-129966	2377.98	2276.95	1744.98	152.24	FALSE	0.957513	11.462
72546_72566-	KF297339.1:72546-72566	2370.21	3724.75	2051.05	38.925	FALSE	1.57149	52.6924
45575_45595+	KF297339.1:45575-45595	2356.62	1574.3	2081.53	22.49	TRUE	0.668035	92.5536
95468_95488-	KF297339.1:95468-95488	2332.34	2577.78	2531.11	19.895	FALSE	1.10523	127.223
51774_51794-	KF297339.1:51774-51794	2303.21	2308.84	2476.5	49.305	TRUE	1.00244	50.2282
8030_8050-	KF297339.1:8030-8050	2300.3	982.212	2114.55	136.67	FALSE	0.426993	15.4719
9870_9890-	KF297339.1:9870-9890	2292.53	162.639	1494.79	223.17	FALSE	0.070943	6.69799
96498_96518-	KF297339.1:96498-96518	2275.05	2365.17	2955.29	27.68	FALSE	1.03961	106.766
10978_10998-	KF297339.1:10978-10998	2270.2	2234.43	2476.5	21.625	TRUE	0.984243	114.52
5586_5606-	KF297339.1:5586-5606	2226.5	2183.4	1496.06	124.56	FALSE	0.980642	12.0108
97850_97870-	KF297339.1:97850-97870	2189.61	2948.76	3078.48	14.705	FALSE	1.34671	209.349
88417_88437-	KF297339.1:88417-88437	2174.07	1943.16	2044.7	1042.33	FALSE	0.893791	1.96167
53504_53524-	KF297339.1:53504-53524	2166.3	2084.54	2466.34	48.44	FALSE	0.962259	50.9154
109365_109385-	KF297339.1:109365-109385	2163.39	3040.18	880.11	6.055	FALSE	1.40529	145.353
95175_95195+	KF297339.1:95175-95195	2157.56	3443.06	3083.56	32.87	FALSE	1.59581	93.8108
97900_97920-	KF297339.1:97900-97920	2154.65	2779.74	3639.82	19.03	FALSE	1.29012	191.267
51515_51535+	KF297339.1:51515-51535	2143	2385.37	2349.5	41.52	FALSE	1.1131	56.5872
119032_119052+	KF297339.1:119032-119052	2127.46	2353.48	5654.04	21.625	TRUE	1.10624	261.458
123060_123080+	KF297339.1:123060-123080	2126.49	2130.25	1711.96	25.085	TRUE	1.00177	68.2464
95146_95166+	KF297339.1:95146-95166	2122.61	3139.04	3934.46	58.82	FALSE	1.47886	66.8898
95391_95411-	KF297339.1:95391-95411	2113.87	2383.25	2955.29	22.49	FALSE	1.12743	131.405
217171_217191-	KF297339.1:217171-217191	2078.91	2061.16	3246.12	926.415	FALSE	0.99146	3.50396
15472_15492-	KF297339.1:15472-15492	2065.32	2247.18	2082.8	5.19	TRUE	1.08806	401.31
95434_95454+	KF297339.1:95434-95454	2064.35	3101.83	3743.96	49.305	FALSE	1.50257	75.9347
43821_43841-	KF297339.1:43821-43841	2044.93	2301.39	1168.4	3.46	FALSE	1.12542	337.688
141950_141970+	KF297339.1:141950-141970	2024.53	1389.34	1687.83	29.41	FALSE	0.686252	57.3897
108017_108037+	KF297339.1:108017-108037	1991.52	1915.53	2653.03	13.84	FALSE	0.961841	191.693
214398_214418-	KF297339.1:214398-214418	1985.69	4663.38	1830.07	16.435	FALSE	2.34849	111.352
62159_62179-	KF297339.1:62159-62179	1984.72	2084.54	2150.11	8.65	TRUE	1.05029	248.568
173821_173841+	KF297339.1:173821-173841	1976.96	1928.28	2227.58	21.625	TRUE	0.975379	103.009
95652_95672+	KF297339.1:95652-95672	1975.01	2442.77	3524.25	40.655	FALSE	1.23684	86.6868
58326_58346-	KF297339.1:58326-58346	1958.51	2168.52	1544.32	37.195	FALSE	1.10723	41.5196
72522_72542-	KF297339.1:72522-72542	1945.88	2539.51	1797.05	7.785	FALSE	1.30507	230.835
5552_5572-	KF297339.1:5552-5572	1941.03	2136.63	1605.28	160.89	FALSE	1.10077	9.9775
96852_96872+	KF297339.1:96852-96872	1902.19	1781.59	1637.03	16.435	FALSE	0.936599	99.6063
109175_109195+	KF297339.1:109175-109195	1881.8	1852.81	1630.68	14.705	TRUE	0.984595	110.893
129989_130009-	KF297339.1:129989-130009	1851.7	2078.16	1236.98	3.46	FALSE	1.1223	357.509
8054_8074-	KF297339.1:8054-8074	1847.81	730.281	1329.69	64.01	FALSE	0.395214	20.7732
218125_218145+	KF297339.1:218125-218145	1833.25	1391.47	2052.32	15.57	TRUE	0.759017	131.812
8004_8024-	KF297339.1:8004-8024	1824.51	904.613	1362.71	84.77	FALSE	0.495812	16.0754
95313_95333+	KF297339.1:95313-95333	1822.57	2439.59	1861.82	29.41	FALSE	1.33854	63.3057
98216_98236+	KF297339.1:98216-98236	1812.86	2437.46	1629.41	16.435	FALSE	1.34454	99.1427
61504_61524-	KF297339.1:61504-61524	1777.9	1537.1	1412.24	12.975	TRUE	0.864558	108.843
42556_42576+	KF297339.1:42556-42576	1745.86	1490.33	1506.22	6.055	FALSE	0.853635	248.756
58218_58238-	KF297339.1:58218-58238	1742.94	1900.64	1103.63	52.765	FALSE	1.09048	20.9159
95484_95504+	KF297339.1:95484-95504	1717.7	2756.36	2606.04	29.41	FALSE	1.60468	88.6107
95950_95970+	KF297339.1:95950-95970	1712.84	2120.68	3054.35	45.845	FALSE	1.23811	66.6234
38528_38548-	KF297339.1:38528-38548	1702.16	1981.43	1343.66	5.19	FALSE	1.16407	258.894
47899_47919+	KF297339.1:47899-47919	1701.19	1600.88	1336.04	59.685	TRUE	0.941033	22.3849
27123_27143-	KF297339.1:27123-27143	1696.34	1730.56	1427.48	21.625	TRUE	1.02018	66.0106
71916_71936-	KF297339.1:71916-71936	1685.66	1588.12	1431.29	12.975	FALSE	0.942139	110.311
23602_23622-	KF297339.1:23602-23622	1677.89	1743.32	1790.7	17.3	TRUE	1.039	103.509
97120_97140+	KF297339.1:97120-97140	1664.29	1723.12	1520.19	19.03	FALSE	1.03535	79.8839
196824_196844+	KF297339.1:196824-196844	1652.64	2158.95	4169.41	444.61	FALSE	1.30636	9.37768
7952_7972-	KF297339.1:7952-7972	1630.31	865.282	1388.11	128.02	FALSE	0.530747	10.8429
23582_23602-	KF297339.1:23582-23602	1628.37	1844.3	1790.7	8.65	TRUE	1.13261	207.017
95220_95240+	KF297339.1:95220-95240	1610.89	2606.48	2034.54	25.085	FALSE	1.61804	81.1058
177698_177718-	KF297339.1:177698-177718	1608.95	736.659	2150.11	33.735	TRUE	0.457852	63.7353
117756_117776+	KF297339.1:117756-117776	1607	1945.29	838.2	9.515	FALSE	1.21051	88.0925
112020_112040+	KF297339.1:112020-112040	1601.18	1614.7	853.44	4.325	FALSE	1.00844	197.327
52407_52427-	KF297339.1:52407-52427	1592.44	1466.94	1103.63	6.92	TRUE	0.92119	159.484
26719_26739-	KF297339.1:26719-26739	1579.82	1693.36	1648.46	19.03	TRUE	1.07187	86.6243
124703_124723-	KF297339.1:124703-124723	1573.02	2206.79	1140.46	55.36	FALSE	1.4029	20.6008
145616_145636+	KF297339.1:145616-145636	1571.08	1964.42	1327.15	6.055	FALSE	1.25037	219.182
108315_108335-	KF297339.1:108315-108335	1560.4	1882.57	1842.77	38.925	FALSE	1.20647	47.3416
95766_95786+	KF297339.1:95766-95786	1546.8	1876.19	1570.99	17.3	FALSE	1.21295	90.8087
38336_38356+	KF297339.1:38336-38356	1542.92	2175.96	3429	60.55	FALSE	1.41029	56.6309
72496_72516-	KF297339.1:72496-72516	1542.92	1880.45	1408.43	14.705	FALSE	1.21876	95.779
95109_95129-	KF297339.1:95109-95129	1542.92	1698.67	1192.53	31.14	FALSE	1.10095	38.2958
27614_27634-	KF297339.1:27614-27634	1528.35	1661.47	1455.42	982.64	TRUE	1.0871	1.48113
95448_95468-	KF297339.1:95448-95468	1526.41	1828.36	1659.89	12.11	FALSE	1.19782	137.068
95860_95880-	KF297339.1:95860-95880	1524.47	1543.48	1023.62	6.92	FALSE	1.01247	147.922
95268_95288-	KF297339.1:95268-95288	1513.79	1221.39	636.27	13.84	FALSE	0.806841	45.9733
236797_236817-	KF297339.1:236797-236817	1512.82	1846.43	3906.52	434.23	FALSE	1.22052	8.99643
52912_52932-	KF297339.1:52912-52932	1501.17	1324.5	1057.91	134.075	FALSE	0.882313	7.89043
229782_229802-	KF297339.1:229782-229802	1480.77	1236.27	1019.81	6.055	FALSE	0.83488	168.424
15442_15462+	KF297339.1:15442-15462	1478.83	1685.92	1507.49	50.17	FALSE	1.14003	30.0476
137691_137711+	KF297339.1:137691-137711	1477.86	1646.59	1240.79	9.515	FALSE	1.11417	130.404
27874_27894+	KF297339.1:27874-27894	1476.89	1576.43	1193.8	22.49	FALSE	1.0674	53.0814
50631_50651-	KF297339.1:50631-50651	1467.18	1372.33	1732.28	446.34	FALSE	0.935354	3.88108
95242_95262+	KF297339.1:95242-95262	1458.44	2271.63	1860.55	23.355	FALSE	1.55757	79.6639
2981_3001+	KF297339.1:2981-3001	1454.56	1000.28	957.58	18.165	FALSE	0.687689	52.7157
107389_107409+	KF297339.1:107389-107409	1452.62	1418.04	1064.26	66.605	FALSE	0.976199	15.9787
62119_62139-	KF297339.1:62119-62139	1435.14	1375.52	929.64	16.435	FALSE	0.95846	56.5646
25988_26008-	KF297339.1:25988-26008	1413.78	1514.77	2918.46	12.11	FALSE	1.07144	240.996
129967_129987-	KF297339.1:129967-129987	1406.01	1589.18	988.06	6.92	FALSE	1.13028	142.783
184189_184209+	KF297339.1:184189-184209	1403.1	1124.65	990.6	0	FALSE	0.801552	#DIV/0!
95812_95832+	KF297339.1:95812-95832	1401.15	2129.19	2665.73	25.95	FALSE	1.5196	102.726
135479_135499+	KF297339.1:135479-135499	1396.3	943.944	1229.36	30.275	FALSE	0.676033	40.6064
95719_95739-	KF297339.1:95719-95739	1395.33	1292.61	1233.17	4.325	FALSE	0.926384	285.126
95333_95353-	KF297339.1:95333-95353	1364.25	2032.46	2363.47	44.115	FALSE	1.48979	53.5752
109342_109362-	KF297339.1:109342-109362	1354.55	1389.34	657.86	12.11	FALSE	1.02569	54.3237
74718_74738-	KF297339.1:74718-74738	1334.15	1139.54	1469.39	505.16	FALSE	0.854126	2.90876
125788_125808-	KF297339.1:125788-125808	1332.21	1581.74	943.61	11.245	FALSE	1.18731	83.9137
98256_98276+	KF297339.1:98256-98276	1331.24	1829.42	1145.54	13.84	FALSE	1.37422	82.7702
187223_187243+	KF297339.1:187223-187243	1328.33	545.319	1685.29	10.38	TRUE	0.41053	162.359
5413_5433-	KF297339.1:5413-5433	1324.44	1095.95	1130.3	350.325	FALSE	0.827482	3.22643
93004_93024-	KF297339.1:93004-93024	1321.53	2180.21	1261.11	6.055	FALSE	1.64976	208.276
145238_145258+	KF297339.1:145238-145258	1317.65	1152.29	844.55	46.71	TRUE	0.874507	18.0807
32413_32433+	KF297339.1:32413-32433	1310.85	1665.72	2152.65	18.165	TRUE	1.27072	118.505
184465_184485+	KF297339.1:184465-184485	1309.88	538.941	1427.48	16.435	TRUE	0.411443	86.8561
129631_129651+	KF297339.1:129631-129651	1306.97	1020.48	863.6	4.325	TRUE	0.780801	199.676
95987_96007+	KF297339.1:95987-96007	1305.99	1880.45	2256.79	34.6	FALSE	1.43986	65.2251
7928_7948-	KF297339.1:7928-7948	1299.2	707.958	905.51	62.28	FALSE	0.544919	14.5393
62139_62159-	KF297339.1:62139-62159	1298.23	1425.48	914.4	21.625	TRUE	1.09802	42.2844
118282_118302+	KF297339.1:118282-118302	1292.4	939.692	848.36	12.975	TRUE	0.72709	65.3842
32323_32343+	KF297339.1:32323-32343	1288.52	1350.01	3427.73	105.53	FALSE	1.04772	32.4811
95829_95849-	KF297339.1:95829-95849	1287.55	1355.32	1417.32	6.92	FALSE	1.05264	204.815
30818_30838+	KF297339.1:30818-30838	1286.58	667.564	872.49	45.845	FALSE	0.518869	19.0313
119288_119308-	KF297339.1:119288-119308	1286.58	1251.15	1079.5	12.975	FALSE	0.972466	83.1985
158001_158021-	KF297339.1:158001-158021	1282.69	459.216	2029.46	9.515	FALSE	0.35801	213.291
137727_137747+	KF297339.1:137727-137747	1281.72	1317.06	836.93	9.515	FALSE	1.02757	87.959
19041_19061+	KF297339.1:19041-19061	1271.04	1558.36	1649.73	58.82	FALSE	1.22605	28.0471
145636_145656+	KF297339.1:145636-145656	1266.18	1444.62	990.6	10.38	FALSE	1.14092	95.4335
10186_10206-	KF297339.1:10186-10206	1264.24	1250.09	1657.35	9.515	FALSE	0.988804	174.183
95542_95562+	KF297339.1:95542-95562	1254.53	2140.88	2649.22	34.6	FALSE	1.70652	76.5671
20004_20024+	KF297339.1:20004-20024	1252.59	1221.39	1512.57	29.41	TRUE	0.975089	51.4305
46841_46861+	KF297339.1:46841-46861	1245.79	1804.97	1145.54	13.84	FALSE	1.44886	82.7702
187297_187317-	KF297339.1:187297-187317	1240.94	280.632	1377.95	99.475	FALSE	0.226145	13.8522
96077_96097-	KF297339.1:96077-96097	1238.02	1787.97	1574.8	21.625	FALSE	1.44421	72.8231
18655_18675+	KF297339.1:18655-18675	1226.37	1140.6	1534.16	21.625	TRUE	0.930059	70.9438
72177_72197-	KF297339.1:72177-72197	1221.52	732.407	692.15	160.025	FALSE	0.599588	4.32526
129904_129924-	KF297339.1:129904-129924	1221.52	1463.75	909.32	8.65	FALSE	1.1983	105.124
127114_127134+	KF297339.1:127114-127134	1218.61	626.107	379.73	4.325	FALSE	0.51379	87.7988
219910_219930-	KF297339.1:219910-219930	1205.98	972.645	1391.92	450.665	TRUE	0.806517	3.08859
97558_97578-	KF297339.1:97558-97578	1200.16	1081.07	1290.32	19.03	FALSE	0.900775	67.8045
5509_5529-	KF297339.1:5509-5529	1199.18	1116.15	1104.9	215.385	FALSE	0.930757	5.12988
120857_120877-	KF297339.1:120857-120877	1198.21	1276.66	539.75	0.865	FALSE	1.06547	623.988
180680_180700-	KF297339.1:180680-180700	1191.42	990.716	1554.48	15.57	TRUE	0.831544	99.8382
7808_7828-	KF297339.1:7808-7828	1189.47	453.901	821.69	124.56	FALSE	0.381598	6.59674
58195_58215-	KF297339.1:58195-58215	1182.68	1362.77	889	51.035	FALSE	1.15227	17.4194
214795_214815-	KF297339.1:214795-214815	1182.68	1300.05	1108.71	9.515	FALSE	1.09924	116.522
175517_175537+	KF297339.1:175517-175537	1181.71	155.198	1240.79	16.435	FALSE	0.131334	75.4968
117776_117796+	KF297339.1:117776-117796	1173.94	1291.54	664.21	12.975	FALSE	1.10018	51.1915
38504_38524-	KF297339.1:38504-38524	1172.97	1388.28	678.18	10.38	FALSE	1.18356	65.3353
114551_114571+	KF297339.1:114551-114571	1170.06	1137.41	989.33	678.16	FALSE	0.9721	1.45884
183741_183761+	KF297339.1:183741-183761	1168.11	785.557	1151.89	12.11	TRUE	0.672501	95.1189
222162_222182-	KF297339.1:222162-222182	1166.17	1191.62	1892.3	12.975	FALSE	1.02183	145.842
97814_97834-	KF297339.1:97814-97834	1165.2	1465.88	1280.16	16.435	FALSE	1.25805	77.8923
7981_8001-	KF297339.1:7981-8001	1159.37	494.295	792.48	72.66	FALSE	0.426346	10.9067
5531_5551-	KF297339.1:5531-5551	1151.61	1131.03	751.84	76.12	FALSE	0.982135	9.87704
158718_158738-	KF297339.1:158718-158738	1150.63	1143.79	1308.1	18.165	TRUE	0.994049	72.0121
177998_178018+	KF297339.1:177998-178018	1144.81	615.477	816.61	24.22	FALSE	0.537624	33.7164
136209_136229+	KF297339.1:136209-136229	1139.95	1017.29	1028.7	12.11	TRUE	0.892397	84.9463
18489_18509-	KF297339.1:18489-18509	1138.98	882.29	730.25	6.92	FALSE	0.77463	105.527
162015_162035-	KF297339.1:162015-162035	1127.33	2407.69	1842.77	34.6	FALSE	2.13575	53.2592
21632_21652+	KF297339.1:21632-21652	1125.39	1108.71	935.99	19.895	FALSE	0.985178	47.0465
7788_7808-	KF297339.1:7788-7808	1115.68	402.877	867.41	112.45	FALSE	0.361105	7.71374
97176_97196-	KF297339.1:97176-97196	1111.8	1004.53	1060.45	3.46	FALSE	0.903525	306.488
27897_27917+	KF297339.1:27897-27917	1106.94	850.4	716.28	6.055	FALSE	0.768244	118.296
219504_219524-	KF297339.1:219504-219524	1104.03	1151.23	1706.88	24.22	TRUE	1.04275	70.474
98285_98305-	KF297339.1:98285-98305	1099.17	926.936	910.59	19.895	TRUE	0.843304	45.7698
129940_129960-	KF297339.1:129940-129960	1098.2	1355.32	927.1	6.92	FALSE	1.23413	133.974
162246_162266-	KF297339.1:162246-162266	1093.35	879.101	1103.63	14.705	TRUE	0.804046	75.0513
7907_7927-	KF297339.1:7907-7927	1083.64	537.878	685.8	51.9	FALSE	0.496364	13.2139
215507_215527-	KF297339.1:215507-215527	1083.64	1155.48	1838.96	486.995	FALSE	1.0663	3.77614
45606_45626+	KF297339.1:45606-45626	1079.75	403.94	1432.56	210.195	FALSE	0.374104	6.81539
38209_38229-	KF297339.1:38209-38229	1079.75	1389.34	1666.24	33.735	FALSE	1.28672	49.392
229751_229771-	KF297339.1:229751-229771	1073.93	1064.06	1137.92	141.86	FALSE	0.990816	8.02143
96272_96292-	KF297339.1:96272-96292	1067.13	1074.69	2190.75	22.49	FALSE	1.00709	97.41
13023_13043+	KF297339.1:13023-13043	1062.27	1015.16	1361.44	9.515	FALSE	0.955653	143.084
95262_95282+	KF297339.1:95262-95282	1054.51	1697.61	1701.8	25.085	FALSE	1.60986	67.8413
129803_129823-	KF297339.1:129803-129823	1052.56	956.7	692.15	6.92	FALSE	0.908923	100.022
109866_109886+	KF297339.1:109866-109886	1050.62	960.952	920.75	6.92	TRUE	0.914651	133.056
11949_11969-	KF297339.1:11949-11969	1049.65	1085.32	1282.7	13.84	TRUE	1.03398	92.6806
7740_7760-	KF297339.1:7740-7760	1044.8	374.176	768.35	106.395	FALSE	0.358133	7.22167
31527_31547-	KF297339.1:31527-31547	1043.83	1153.36	1051.56	9.515	FALSE	1.10493	110.516
180922_180942-	KF297339.1:180922-180942	1040.91	952.448	1338.58	313.995	TRUE	0.915013	4.26306
98078_98098-	KF297339.1:98078-98098	1038.97	855.715	581.66	6.055	FALSE	0.823619	96.0628
173292_173312-	KF297339.1:173292-173312	1031.2	1047.05	1145.54	8.65	TRUE	1.01537	132.432
108054_108074+	KF297339.1:108054-108074	1028.29	782.368	703.58	11.245	TRUE	0.760844	62.5683
185378_185398+	KF297339.1:185378-185398	1025.38	992.842	1002.03	10.38	TRUE	0.968271	96.5347
18332_18352+	KF297339.1:18332-18352	1021.49	950.322	933.45	8.65	FALSE	0.930327	107.913
95570_95590+	KF297339.1:95570-95590	1008.87	1586	1941.83	27.68	FALSE	1.57205	70.1528
232407_232427+	KF297339.1:232407-232427	1005.96	811.069	2846.07	1404.76	FALSE	0.806267	2.02602
38453_38473-	KF297339.1:38453-38473	999.159	1163.98	764.54	27.68	FALSE	1.16496	27.6207
205540_205560+	KF297339.1:205540-205560	994.304	973.708	585.47	9.515	TRUE	0.979286	61.5313
53484_53504-	KF297339.1:53484-53504	992.362	1015.16	910.59	65.74	FALSE	1.02298	13.8514
62064_62084+	KF297339.1:62064-62084	991.391	1270.28	734.06	2.595	FALSE	1.28132	282.875
117798_117818+	KF297339.1:117798-117818	988.478	1019.42	561.34	16.435	FALSE	1.0313	34.1552
96338_96358-	KF297339.1:96338-96358	984.594	1270.28	1205.23	19.895	FALSE	1.29016	60.5795
7883_7903-	KF297339.1:7883-7903	979.739	509.177	572.77	47.575	FALSE	0.519707	12.0393
126706_126726+	KF297339.1:126706-126726	977.797	897.172	650.24	8.65	TRUE	0.917544	75.1723
97126_97146-	KF297339.1:97126-97146	968.087	1379.77	1648.46	12.975	FALSE	1.42526	127.049
175746_175766-	KF297339.1:175746-175766	961.29	662.249	962.66	13.84	TRUE	0.688917	69.5564
194557_194577-	KF297339.1:194557-194577	959.348	789.809	1139.19	14.705	TRUE	0.823277	77.4696
72469_72489-	KF297339.1:72469-72489	958.377	1133.16	670.56	13.84	FALSE	1.18237	48.4509
95356_95376-	KF297339.1:95356-95376	956.435	1319.18	1144.27	16.435	FALSE	1.37927	69.624
201214_201234-	KF297339.1:201214-201234	954.493	734.533	2415.54	1346.81	FALSE	0.769553	1.79353
177768_177788+	KF297339.1:177768-177788	947.696	25.512	219.71	4.325	FALSE	0.02692	50.8
177234_177254-	KF297339.1:177234-177254	947.696	136.064	1441.45	31.14	FALSE	0.143573	46.2893
181691_181711-	KF297339.1:181691-181711	947.696	23.386	355.6	9.515	FALSE	0.0246767	37.3726
94131_94151+	KF297339.1:94131-94151	946.725	1157.61	2255.52	36.33	FALSE	1.22275	62.0842
109139_109159-	KF297339.1:109139-109159	943.812	1070.44	952.5	9.515	TRUE	1.13417	100.105
145844_145864+	KF297339.1:145844-145864	942.841	1230.95	751.84	10.38	FALSE	1.30558	72.4316
117824_117844+	KF297339.1:117824-117844	940.899	1044.93	558.8	19.03	FALSE	1.11056	29.3642
95288_95308-	KF297339.1:95288-95308	932.16	781.305	398.78	6.055	FALSE	0.838166	65.8596
126187_126207+	KF297339.1:126187-126207	931.189	706.895	969.01	17.3	FALSE	0.759132	56.0121
192298_192318+	KF297339.1:192298-192318	928.276	275.317	538.48	190.3	FALSE	0.29659	2.82964
108484_108504-	KF297339.1:108484-108504	926.334	2491.67	2523.49	10.38	FALSE	2.68982	243.111
229482_229502-	KF297339.1:229482-229502	924.392	778.116	1336.04	422.985	FALSE	0.84176	3.1586
58168_58188-	KF297339.1:58168-58188	920.508	1264.97	707.39	28.545	FALSE	1.37421	24.7816
112041_112061+	KF297339.1:112041-112061	904.972	976.897	469.9	2.595	FALSE	1.07948	181.079
10007_10027+	KF297339.1:10007-10027	903.03	372.05	741.68	358.11	FALSE	0.412002	2.0711
116796_116816+	KF297339.1:116796-116816	901.088	1028.98	600.71	0.865	FALSE	1.14194	694.462
141322_141342+	KF297339.1:141322-141342	901.088	850.4	806.45	415.2	FALSE	0.943748	1.94232
106291_106311+	KF297339.1:106291-106311	897.204	771.738	2129.79	10.38	TRUE	0.860159	205.182
223281_223301+	KF297339.1:223281-223301	890.407	1006.66	1682.75	597.715	FALSE	1.13056	2.8153
87772_87792-	KF297339.1:87772-87792	889.436	1034.3	1074.42	24.22	TRUE	1.16287	44.3609
96056_96076-	KF297339.1:96056-96076	885.552	1082.13	1325.88	12.11	FALSE	1.22199	109.486
75020_75040-	KF297339.1:75020-75040	882.639	889.731	647.7	13.84	FALSE	1.00803	46.7991
131877_131897-	KF297339.1:131877-131897	878.755	844.022	589.28	6.92	FALSE	0.960475	85.1561
30885_30905+	KF297339.1:30885-30905	877.784	409.255	410.21	10.38	FALSE	0.466237	39.5193
27997_28017+	KF297339.1:27997-28017	875.842	468.783	504.19	26.815	FALSE	0.535237	18.8025
217983_218003-	KF297339.1:217983-218003	869.045	1559.42	709.93	16.435	TRUE	1.79441	43.1962
165509_165529+	KF297339.1:165509-165529	867.103	953.511	882.65	8.65	FALSE	1.09965	102.04
38430_38450-	KF297339.1:38430-38450	866.132	1093.83	734.06	58.82	FALSE	1.26289	12.4798
7713_7733-	KF297339.1:7713-7733	862.248	410.318	560.07	82.175	TRUE	0.47587	6.81558
97229_97249+	KF297339.1:97229-97249	861.277	855.715	1031.24	12.975	FALSE	0.993542	79.479
97141_97161+	KF297339.1:97141-97161	860.306	1019.42	808.99	11.245	FALSE	1.18495	71.9422
1277_1297-	KF297339.1:1277-1297	860.306	981.149	2402.84	1167.75	FALSE	1.14047	2.05767
6508_6528-	KF297339.1:6508-6528	857.393	1379.77	1788.16	104.665	FALSE	1.60927	17.0846
24790_24810-	KF297339.1:24790-24810	855.451	723.903	1189.99	20.76	FALSE	0.846224	57.3213
72401_72421-	KF297339.1:72401-72421	855.451	1198	681.99	14.705	FALSE	1.40043	46.3781
108018_108038-	KF297339.1:108018-108038	855.451	846.148	664.21	4.325	FALSE	0.989125	153.575
13112_13132-	KF297339.1:13112-13132	854.48	702.643	900.43	10.38	FALSE	0.822305	86.7466
120827_120847-	KF297339.1:120827-120847	853.509	909.928	505.46	4.325	FALSE	1.0661	116.869
95790_95810-	KF297339.1:95790-95810	850.596	1017.29	1130.3	5.19	FALSE	1.19597	217.784
55235_55255-	KF297339.1:55235-55255	847.683	854.652	807.72	15.57	FALSE	1.00822	51.8767
129884_129904-	KF297339.1:129884-129904	846.712	1010.91	618.49	7.785	FALSE	1.19393	79.4464
123175_123195-	KF297339.1:123175-123195	843.799	882.29	560.07	6.055	FALSE	1.04562	92.4971
45391_45411+	KF297339.1:45391-45411	840.886	731.344	1746.25	661.725	FALSE	0.86973	2.63894
97079_97099+	KF297339.1:97079-97099	839.915	957.763	1186.18	30.275	FALSE	1.14031	39.1802
41697_41717+	KF297339.1:41697-41717	837.973	623.981	655.32	50.17	FALSE	0.744631	13.062
72599_72619-	KF297339.1:72599-72619	834.089	1037.49	1118.87	15.57	FALSE	1.24386	71.8606
144143_144163-	KF297339.1:144143-144163	834.089	768.549	706.12	45.845	FALSE	0.921423	15.4023
97152_97172-	KF297339.1:97152-97172	833.118	840.833	1257.3	3.46	FALSE	1.00926	363.382
227384_227404-	KF297339.1:227384-227404	833.118	922.684	1079.5	5.19	FALSE	1.10751	207.996
166218_166238-	KF297339.1:166218-166238	829.234	984.338	480.06	6.055	FALSE	1.18704	79.2832
169688_169708-	KF297339.1:169688-169708	826.321	1088.51	786.13	20.76	FALSE	1.3173	37.8675
207215_207235-	KF297339.1:207215-207235	819.524	1402.1	1534.16	37.195	FALSE	1.71087	41.2464
102221_102241+	KF297339.1:102221-102241	818.553	1076.82	1355.09	37.195	FALSE	1.31552	36.432
95661_95681-	KF297339.1:95661-95681	817.582	964.141	843.28	5.19	FALSE	1.17926	162.482
5488_5508-	KF297339.1:5488-5508	816.611	885.479	775.97	137.535	FALSE	1.08433	5.64198
191387_191407-	KF297339.1:191387-191407	814.669	428.389	1099.82	392.71	FALSE	0.525844	2.80059
140364_140384-	KF297339.1:140364-140384	810.785	1118.28	742.95	12.11	FALSE	1.37925	61.3501
38474_38494-	KF297339.1:38474-38494	808.843	917.369	483.87	5.19	FALSE	1.13417	93.2312
222644_222664-	KF297339.1:222644-222664	805.93	858.904	1207.77	15.57	FALSE	1.06573	77.5703
58126_58146-	KF297339.1:58126-58146	803.017	892.92	469.9	22.49	FALSE	1.11196	20.8937
122703_122723-	KF297339.1:122703-122723	801.075	102.048	226.06	16.435	FALSE	0.127389	13.7548
98665_98685-	KF297339.1:98665-98685	798.162	837.644	505.46	2.595	FALSE	1.04947	194.782
96313_96333+	KF297339.1:96313-96333	797.191	1328.75	1802.13	55.36	FALSE	1.66679	32.5529
190572_190592-	KF297339.1:190572-190592	795.249	99.922	439.42	53.63	FALSE	0.125649	8.19355
11908_11928+	KF297339.1:11908-11928	792.336	671.816	960.12	12.11	FALSE	0.847893	79.2832
72262_72282+	KF297339.1:72262-72282	791.365	722.84	551.18	3.46	FALSE	0.913409	159.301
30845_30865+	KF297339.1:30845-30865	790.394	469.846	562.61	9.515	FALSE	0.594445	59.1287
27936_27956+	KF297339.1:27936-27956	787.481	554.886	565.15	19.895	FALSE	0.704634	28.4066
21521_21541-	KF297339.1:21521-21541	785.539	633.548	414.02	3.46	FALSE	0.806514	119.659
116824_116844+	KF297339.1:116824-116844	782.626	789.809	279.4	2.595	FALSE	1.00918	107.669
58066_58086+	KF297339.1:58066-58086	775.829	732.407	760.73	4.325	FALSE	0.944031	175.891
111890_111910-	KF297339.1:111890-111910	775.829	797.25	488.95	3.46	FALSE	1.02761	141.315
124683_124703-	KF297339.1:124683-124703	774.858	889.731	544.83	30.275	FALSE	1.14825	17.996
96714_96734+	KF297339.1:96714-96734	771.945	865.282	1499.87	13.84	FALSE	1.12091	108.372
118086_118106+	KF297339.1:118086-118106	767.09	868.471	542.29	11.245	FALSE	1.13216	48.225
72439_72459-	KF297339.1:72439-72459	765.148	1050.24	523.24	8.65	FALSE	1.3726	60.4902
96369_96389-	KF297339.1:96369-96389	765.148	1166.11	1210.31	11.245	FALSE	1.52403	107.631
2061_2081+	KF297339.1:2061-2081	763.206	795.124	702.31	21.625	FALSE	1.04182	32.4768
95889_95909-	KF297339.1:95889-95909	762.235	700.517	582.93	0.865	FALSE	0.91903	673.908
54675_54695-	KF297339.1:54675-54695	761.264	719.651	636.27	9.515	FALSE	0.945337	66.8702
162205_162225+	KF297339.1:162205-162225	760.293	600.595	1009.65	184.245	FALSE	0.789952	5.47993
74996_75016-	KF297339.1:74996-75016	760.293	872.723	521.97	8.65	FALSE	1.14788	60.3434
95592_95612+	KF297339.1:95592-95612	754.467	1136.35	1170.94	12.975	FALSE	1.50616	90.2459
118037_118057+	KF297339.1:118037-118057	752.525	876.975	429.26	5.19	FALSE	1.16538	82.7091
114487_114507+	KF297339.1:114487-114507	749.612	874.849	542.29	14.705	FALSE	1.16707	36.8779
222015_222035+	KF297339.1:222015-222035	747.67	875.912	1308.1	23.355	FALSE	1.17152	56.0094
184210_184230+	KF297339.1:184210-184230	744.757	494.295	331.47	1.73	FALSE	0.6637	191.601
190406_190426-	KF297339.1:190406-190426	742.815	133.938	462.28	28.545	FALSE	0.180311	16.1948
98036_98056-	KF297339.1:98036-98056	740.873	714.336	383.54	4.325	FALSE	0.964181	88.6798
28712_28732+	KF297339.1:28712-28732	732.134	680.32	777.24	9.515	TRUE	0.929229	81.6858
38249_38269-	KF297339.1:38249-38269	731.163	845.085	675.64	14.705	FALSE	1.15581	45.9463
119005_119025-	KF297339.1:119005-119025	731.163	785.557	1360.17	6.92	TRUE	1.07439	196.556
116847_116867+	KF297339.1:116847-116867	728.25	823.825	383.54	4.325	FALSE	1.13124	88.6798
145660_145680+	KF297339.1:145660-145680	728.25	739.848	410.21	3.46	FALSE	1.01593	118.558
28102_28122+	KF297339.1:28102-28122	724.366	332.719	481.33	25.95	FALSE	0.459324	18.5484
164577_164597+	KF297339.1:164577-164597	721.453	255.12	539.75	146.185	FALSE	0.35362	3.69224
109312_109332-	KF297339.1:109312-109332	720.482	736.659	306.07	3.46	FALSE	1.02245	88.4595
107409_107429+	KF297339.1:107409-107429	718.54	633.548	354.33	11.245	FALSE	0.881716	31.51
23943_23963+	KF297339.1:23943-23963	716.598	734.533	1109.98	719.68	FALSE	1.02503	1.54232
107988_108008-	KF297339.1:107988-108008	715.627	869.534	638.81	4.325	FALSE	1.21507	147.702
26632_26652-	KF297339.1:26632-26652	714.656	784.494	535.94	1.73	FALSE	1.09772	309.792
95422_95442-	KF297339.1:95422-95442	706.888	788.746	728.98	6.055	FALSE	1.1158	120.393
96339_96359+	KF297339.1:96339-96359	703.975	1201.19	2512.06	38.925	FALSE	1.7063	64.5359
77388_77408+	KF297339.1:77388-77408	701.062	499.61	595.63	12.11	FALSE	0.712647	49.185
158639_158659-	KF297339.1:158639-158659	700.091	823.825	1007.11	6.055	TRUE	1.17674	166.327
3749_3769+	KF297339.1:3749-3769	698.149	474.098	574.04	3.46	TRUE	0.679079	165.908
8600_8620+	KF297339.1:8600-8620	694.265	639.926	768.35	21.625	TRUE	0.921732	35.5306
95958_95978-	KF297339.1:95958-95978	692.323	736.659	765.81	5.19	FALSE	1.06404	147.555
43801_43821-	KF297339.1:43801-43821	690.381	831.266	467.36	0	FALSE	1.20407	#DIV/0!
64998_65018+	KF297339.1:64998-65018	688.439	946.07	519.43	2.595	FALSE	1.37422	200.166
54631_54651-	KF297339.1:54631-54651	687.468	693.076	640.08	345.135	FALSE	1.00816	1.85458
16128_16148-	KF297339.1:16128-16148	686.497	310.396	453.39	15.57	FALSE	0.452145	29.1195
92234_92254-	KF297339.1:92234-92254	686.497	746.226	256.54	3.46	FALSE	1.08701	74.1445
206859_206879+	KF297339.1:206859-206879	684.555	651.619	482.6	3.46	TRUE	0.951887	139.48
139166_139186+	KF297339.1:139166-139186	682.613	553.823	554.99	5.19	TRUE	0.811328	106.934
57714_57734-	KF297339.1:57714-57734	682.613	578.272	398.78	12.975	FALSE	0.847145	30.7345
189962_189982-	KF297339.1:189962-189982	682.613	654.808	781.05	40.655	TRUE	0.959267	19.2117
7578_7598-	KF297339.1:7578-7598	680.671	276.38	369.57	96.015	FALSE	0.406041	3.84909
97196_97216-	KF297339.1:97196-97216	679.7	534.689	591.82	3.46	FALSE	0.786654	171.046
30933_30953+	KF297339.1:30933-30953	678.729	327.404	378.46	7.785	FALSE	0.482378	48.614
200374_200394+	KF297339.1:200374-200394	675.816	1056.62	2569.21	6.92	FALSE	1.56348	371.273
5439_5459-	KF297339.1:5439-5459	671.932	482.602	589.28	133.21	FALSE	0.71823	4.42369
74972_74992-	KF297339.1:74972-74992	671.932	740.911	410.21	26.815	FALSE	1.10266	15.2978
162145_162165+	KF297339.1:162145-162165	670.961	595.28	600.71	11.245	FALSE	0.887205	53.4202
5459_5479-	KF297339.1:5459-5479	668.048	508.114	506.73	108.99	FALSE	0.760595	4.64933
11969_11989-	KF297339.1:11969-11989	667.077	654.808	875.03	7.785	FALSE	0.981608	112.399
123729_123749+	KF297339.1:123729-123749	661.251	722.84	709.93	245.66	FALSE	1.09314	2.88989
120940_120960-	KF297339.1:120940-120960	659.309	589.965	949.96	25.95	FALSE	0.894823	36.6073
13789_13809+	KF297339.1:13789-13809	653.483	169.017	821.69	57.09	FALSE	0.25864	14.3929
139827_139847+	KF297339.1:139827-139847	653.483	1168.24	1275.08	25.085	FALSE	1.78771	50.8304
214775_214795-	KF297339.1:214775-214795	653.483	673.942	560.07	11.245	FALSE	1.03131	49.8061
14504_14524+	KF297339.1:14504-14524	652.512	617.603	679.45	26.815	TRUE	0.946501	25.3384
213391_213411-	KF297339.1:213391-213411	652.512	749.415	1032.51	493.915	FALSE	1.14851	2.09046
104186_104206+	KF297339.1:104186-104206	651.541	714.336	706.12	12.11	TRUE	1.09638	58.3088
107184_107204-	KF297339.1:107184-107204	649.599	780.242	516.89	7.785	FALSE	1.20111	66.3956
58146_58166-	KF297339.1:58146-58166	647.657	812.132	439.42	16.435	FALSE	1.25395	26.7368
96745_96765-	KF297339.1:96745-96765	646.686	653.745	1052.83	9.515	FALSE	1.01092	110.65
24393_24413+	KF297339.1:24393-24413	643.773	892.92	598.17	76.985	FALSE	1.38701	7.76996
14957_14977+	KF297339.1:14957-14977	642.802	585.713	739.14	509.485	FALSE	0.911187	1.45076
26531_26551-	KF297339.1:26531-26551	642.802	713.273	609.6	7.785	FALSE	1.10963	78.3044
117853_117873+	KF297339.1:117853-117873	641.831	828.077	454.66	11.245	FALSE	1.29018	40.4322
28028_28048+	KF297339.1:28028-28048	640.86	396.499	403.86	23.355	FALSE	0.618698	17.2922
109512_109532+	KF297339.1:109512-109532	640.86	502.799	420.37	0.865	TRUE	0.784569	485.977
209693_209713-	KF297339.1:209693-209713	637.947	681.383	755.65	74.39	FALSE	1.06809	10.158
92213_92233-	KF297339.1:92213-92233	634.063	705.832	1057.91	7.785	TRUE	1.11319	135.891
120807_120827-	KF297339.1:120807-120827	634.063	693.076	346.71	1.73	FALSE	1.09307	200.41
236777_236797+	KF297339.1:236777-236797	633.092	682.446	1060.45	8.65	FALSE	1.07796	122.595
10249_10269-	KF297339.1:10249-10269	633.092	723.903	1156.97	4.325	TRUE	1.14344	267.508
97416_97436+	KF297339.1:97416-97436	631.15	882.29	1016	15.57	FALSE	1.39791	65.2537
184261_184281+	KF297339.1:184261-184281	630.179	493.232	615.95	10.38	FALSE	0.782686	59.3401
14277_14297+	KF297339.1:14277-14297	627.266	521.933	642.62	122.83	TRUE	0.832076	5.23178
8874_8894-	KF297339.1:8874-8894	627.266	853.589	1140.46	1.73	TRUE	1.36081	659.225
183540_183560-	KF297339.1:183540-183560	627.266	563.39	685.8	10.38	FALSE	0.898168	66.0694
192024_192044-	KF297339.1:192024-192044	627.266	549.571	579.12	6.055	FALSE	0.876137	95.6433
137747_137767+	KF297339.1:137747-137767	625.324	625.044	378.46	0.865	FALSE	0.999552	437.526
38182_38202-	KF297339.1:38182-38202	624.353	779.179	645.16	24.22	FALSE	1.24798	26.6375
21685_21705+	KF297339.1:21685-21705	623.382	740.911	464.82	3.46	FALSE	1.18853	134.341
124645_124665-	KF297339.1:124645-124665	621.44	648.43	388.62	20.76	FALSE	1.04343	18.7197
92841_92861-	KF297339.1:92841-92861	620.469	197.718	1024.89	57.09	FALSE	0.318659	17.9522
129843_129863-	KF297339.1:129843-129863	619.498	721.777	447.04	2.595	FALSE	1.1651	172.27
222217_222237+	KF297339.1:222217-222237	617.556	668.627	924.56	40.655	FALSE	1.0827	22.7416
96633_96653-	KF297339.1:96633-96653	617.556	631.422	1280.16	11.245	FALSE	1.02245	113.843
140344_140364-	KF297339.1:140344-140364	617.556	697.328	455.93	4.325	FALSE	1.12917	105.417
7859_7879-	KF297339.1:7859-7879	616.585	285.947	367.03	29.41	FALSE	0.463759	12.4798
161995_162015-	KF297339.1:161995-162015	616.585	1049.18	842.01	12.11	FALSE	1.7016	69.5301
112078_112098+	KF297339.1:112078-112098	615.614	585.713	320.04	5.19	FALSE	0.951429	61.6647
193422_193442+	KF297339.1:193422-193442	615.614	436.893	588.01	26.815	TRUE	0.709687	21.9284
125768_125788-	KF297339.1:125768-125788	615.614	671.816	421.64	3.46	FALSE	1.09129	121.861
132598_132618+	KF297339.1:132598-132618	614.643	494.295	810.26	243.065	FALSE	0.804199	3.33351
108659_108679+	KF297339.1:108659-108679	613.672	349.727	435.61	5.19	FALSE	0.569892	83.9326
221885_221905-	KF297339.1:221885-221905	612.701	858.904	1198.88	589.93	FALSE	1.40183	2.03224
181101_181121-	KF297339.1:181101-181121	610.759	160.513	825.5	2.595	TRUE	0.262809	318.112
196842_196862-	KF297339.1:196842-196862	610.759	661.186	934.72	7.785	FALSE	1.08256	120.067
229876_229896+	KF297339.1:229876-229896	607.846	595.28	1002.03	81.31	FALSE	0.979327	12.3236
185844_185864-	KF297339.1:185844-185864	607.846	732.407	767.08	243.065	FALSE	1.20492	3.15586
34108_34128-	KF297339.1:34108-34128	603.962	520.87	659.13	159.16	FALSE	0.862422	4.1413
33548_33568-	KF297339.1:33548-33568	602.02	382.68	1137.92	47.575	FALSE	0.63566	23.9184
109278_109298-	KF297339.1:109278-109298	601.049	587.839	246.38	5.19	FALSE	0.978022	47.4721
182313_182333-	KF297339.1:182313-182333	601.049	741.974	792.48	155.7	FALSE	1.23447	5.08979
108916_108936+	KF297339.1:108916-108936	600.078	359.294	364.49	29.41	FALSE	0.598745	12.3934
58077_58097-	KF297339.1:58077-58097	599.107	587.839	398.78	23.355	FALSE	0.981192	17.0747
98058_98078-	KF297339.1:98058-98078	599.107	619.729	287.02	2.595	FALSE	1.03442	110.605
38296_38316-	KF297339.1:38296-38316	597.165	740.911	488.95	8.65	FALSE	1.24071	56.526
38335_38355-	KF297339.1:38335-38355	596.194	726.029	440.69	7.785	FALSE	1.21777	56.6076
118066_118086+	KF297339.1:118066-118086	595.223	669.69	208.28	5.19	FALSE	1.12511	40.131
43757_43777-	KF297339.1:43757-43777	591.339	629.296	340.36	6.055	FALSE	1.06419	56.2114
92006_92026-	KF297339.1:92006-92026	590.368	513.429	608.33	247.39	FALSE	0.869676	2.45899
58036_58056-	KF297339.1:58036-58056	589.397	419.885	293.37	20.76	FALSE	0.712398	14.1315
38608_38628-	KF297339.1:38608-38628	588.426	879.101	2358.39	72.66	FALSE	1.49399	32.4579
207006_207026-	KF297339.1:207006-207026	587.455	966.267	963.93	108.99	FALSE	1.64484	8.84421
195358_195378+	KF297339.1:195358-195378	585.513	615.477	1466.85	693.73	FALSE	1.05118	2.11444
147936_147956-	KF297339.1:147936-147956	585.513	515.555	288.29	6.055	FALSE	0.880518	47.6119
26979_26999-	KF297339.1:26979-26999	583.571	627.17	787.4	31.14	TRUE	1.07471	25.2858
62125_62145+	KF297339.1:62125-62145	579.687	616.54	255.27	0.865	FALSE	1.06357	295.11
75707_75727-	KF297339.1:75707-75727	578.716	563.39	754.38	243.93	FALSE	0.973517	3.09261
62099_62119-	KF297339.1:62099-62119	576.774	666.501	350.52	8.65	FALSE	1.15557	40.5225
94152_94172+	KF297339.1:94152-94172	575.803	1042.8	2078.99	21.625	FALSE	1.81104	96.1383
118623_118643+	KF297339.1:118623-118643	574.832	381.617	302.26	8.65	FALSE	0.663876	34.9434
56300_56320-	KF297339.1:56300-56320	573.861	605.91	440.69	11.245	FALSE	1.05585	39.1899
27975_27995+	KF297339.1:27975-27995	571.919	362.483	269.24	9.515	FALSE	0.633801	28.2964
91349_91369+	KF297339.1:91349-91369	569.977	533.626	514.35	51.9	FALSE	0.936224	9.9104
210560_210580-	KF297339.1:210560-210580	567.064	628.233	707.39	144.455	FALSE	1.10787	4.89696
132438_132458+	KF297339.1:132438-132458	566.093	631.422	250.19	10.38	FALSE	1.1154	24.1031
58410_58430+	KF297339.1:58410-58430	563.18	467.72	425.45	36.33	FALSE	0.830498	11.7107
129755_129775-	KF297339.1:129755-129775	563.18	653.745	471.17	6.92	FALSE	1.16081	68.0882
192595_192615+	KF297339.1:192595-192615	562.209	414.57	552.45	32.87	FALSE	0.737395	16.8071
168793_168813-	KF297339.1:168793-168813	562.209	767.486	709.93	9.515	TRUE	1.36513	74.6117
178087_178107-	KF297339.1:178087-178107	562.209	108.426	403.86	38.925	FALSE	0.192857	10.3753
6157_6177-	KF297339.1:6157-6177	561.238	322.089	368.3	12.975	FALSE	0.57389	28.3854
100486_100506+	KF297339.1:100486-100506	553.47	522.996	421.64	4.325	TRUE	0.94494	97.489
137774_137794+	KF297339.1:137774-137794	553.47	508.114	289.56	6.055	FALSE	0.918052	47.8216
129863_129883-	KF297339.1:129863-129883	553.47	699.454	443.23	1.73	FALSE	1.26376	256.202
123138_123158-	KF297339.1:123138-123158	552.499	240.238	416.56	138.4	FALSE	0.434821	3.00983
148010_148030-	KF297339.1:148010-148030	550.557	644.178	368.3	0	FALSE	1.17005	#DIV/0!
223845_223865-	KF297339.1:223845-223865	547.644	586.776	675.64	29.41	FALSE	1.07146	22.9731
96007_96027+	KF297339.1:96007-96027	546.673	993.905	1299.21	30.275	FALSE	1.8181	42.9136
129973_129993+	KF297339.1:129973-129993	543.76	711.147	443.23	14.705	FALSE	1.30783	30.1414
97659_97679-	KF297339.1:97659-97679	540.847	545.319	558.8	5.19	FALSE	1.00827	107.669
200888_200908-	KF297339.1:200888-200908	539.876	919.495	2279.65	61.415	FALSE	1.70316	37.1188
38271_38291-	KF297339.1:38271-38291	538.905	735.596	574.04	12.975	FALSE	1.36498	44.242
159127_159147+	KF297339.1:159127-159147	536.963	485.791	422.91	3.46	FALSE	0.904701	122.228
7686_7706-	KF297339.1:7686-7706	536.963	220.041	342.9	76.12	FALSE	0.409788	4.50473
50525_50545+	KF297339.1:50525-50545	535.992	509.177	505.46	20.76	FALSE	0.949971	24.3478
43781_43801-	KF297339.1:43781-43801	535.021	559.138	397.51	2.595	FALSE	1.04508	153.183
223797_223817-	KF297339.1:223797-223817	535.021	527.248	721.36	116.775	FALSE	0.985472	6.17735
38229_38249-	KF297339.1:38229-38249	533.079	663.312	509.27	10.38	FALSE	1.2443	49.0626
188721_188741-	KF297339.1:188721-188741	533.079	376.302	410.21	40.655	TRUE	0.705903	10.09
15452_15472-	KF297339.1:15452-15472	532.108	638.863	558.8	1.73	TRUE	1.20063	323.006
7327_7347+	KF297339.1:7327-7347	531.137	580.398	646.43	7.785	FALSE	1.09275	83.0353
69371_69391+	KF297339.1:69371-69391	529.195	372.05	668.02	19.03	FALSE	0.703049	35.1035
232732_232752+	KF297339.1:232732-232752	529.195	1002.41	2397.76	62.28	FALSE	1.89421	38.4997
95247_95267-	KF297339.1:95247-95267	529.195	532.563	279.4	6.92	FALSE	1.00636	40.3757
98194_98214+	KF297339.1:98194-98214	528.224	618.666	435.61	5.19	FALSE	1.17122	83.9326
17947_17967-	KF297339.1:17947-17967	527.253	439.019	523.24	6.92	FALSE	0.832653	75.6127
190099_190119-	KF297339.1:190099-190119	527.253	342.286	670.56	564.845	FALSE	0.649187	1.18716
46863_46883+	KF297339.1:46863-46883	522.398	701.58	342.9	3.46	FALSE	1.343	99.104
72323_72343-	KF297339.1:72323-72343	522.398	595.28	316.23	32.87	FALSE	1.13951	9.62063
99583_99603+	KF297339.1:99583-99603	521.427	609.099	664.21	32.87	FALSE	1.16814	20.2072
7767_7787-	KF297339.1:7767-7787	521.427	163.702	279.4	37.195	FALSE	0.31395	7.51176
38369_38389-	KF297339.1:38369-38389	520.456	638.863	336.55	1.73	FALSE	1.22751	194.538
62084_62104+	KF297339.1:62084-62104	519.485	627.17	270.51	0	FALSE	1.20729	#DIV/0!
5392_5412-	KF297339.1:5392-5412	519.485	391.184	447.04	102.935	FALSE	0.753023	4.34293
129781_129801-	KF297339.1:129781-129801	519.485	550.634	391.16	1.73	TRUE	1.05996	226.104
131786_131806-	KF297339.1:131786-131806	519.485	563.39	353.06	26.815	FALSE	1.08452	13.1665
223410_223430-	KF297339.1:223410-223430	519.485	522.996	492.76	22.49	FALSE	1.00676	21.9102
18023_18043+	KF297339.1:18023-18043	517.543	66.969	427.99	12.975	FALSE	0.129398	32.9857
120194_120214+	KF297339.1:120194-120214	517.543	657.997	661.67	15.57	TRUE	1.27139	42.4965
62079_62099-	KF297339.1:62079-62099	515.601	562.327	248.92	5.19	FALSE	1.09062	47.9615
223657_223677-	KF297339.1:223657-223677	515.601	490.043	623.57	179.055	FALSE	0.950431	3.48256
99238_99258-	KF297339.1:99238-99258	512.688	535.752	457.2	8.65	TRUE	1.04499	52.8555
99359_99379+	KF297339.1:99359-99379	511.717	684.572	652.78	8.65	TRUE	1.33779	75.4659
139568_139588+	KF297339.1:139568-139588	511.717	719.651	769.62	275.07	FALSE	1.40635	2.79791
92984_93004-	KF297339.1:92984-93004	509.775	975.834	342.9	0.865	FALSE	1.91424	396.416
23159_23179+	KF297339.1:23159-23179	508.804	487.917	577.85	205.87	FALSE	0.958949	2.80687
34597_34617-	KF297339.1:34597-34617	508.804	451.775	425.45	4.325	FALSE	0.887916	98.3699
175358_175378-	KF297339.1:175358-175378	504.92	3737.51	289.56	50.17	FALSE	7.40218	5.77158
38410_38430-	KF297339.1:38410-38430	503.949	613.351	396.24	12.11	FALSE	1.21709	32.7201
65020_65040+	KF297339.1:65020-65040	502.007	720.714	358.14	4.325	FALSE	1.43567	82.8069
108722_108742-	KF297339.1:108722-108742	501.036	688.824	370.84	5.19	FALSE	1.3748	71.4528
227433_227453+	KF297339.1:227433-227453	500.065	427.326	737.87	372.815	FALSE	0.854541	1.97919
169664_169684-	KF297339.1:169664-169684	500.065	621.855	1052.83	219.71	FALSE	1.24355	4.79191
117913_117933+	KF297339.1:117913-117933	498.123	618.666	218.44	6.055	FALSE	1.24199	36.076
116888_116908+	KF297339.1:116888-116908	497.152	519.807	316.23	5.19	FALSE	1.04557	60.9306
25687_25707-	KF297339.1:25687-25707	497.152	485.791	565.15	30.275	FALSE	0.977148	18.6672
223885_223905-	KF297339.1:223885-223905	497.152	385.869	689.61	36.33	FALSE	0.776159	18.9818
114513_114533+	KF297339.1:114513-114533	496.181	668.627	321.31	11.245	FALSE	1.34755	28.5736
112956_112976-	KF297339.1:112956-112976	496.181	475.161	441.96	48.44	FALSE	0.957636	9.12386
232001_232021-	KF297339.1:232001-232021	496.181	294.451	535.94	108.99	FALSE	0.593435	4.91733
145708_145728+	KF297339.1:145708-145728	494.239	499.61	234.95	7.785	FALSE	1.01087	30.1798
181278_181298+	KF297339.1:181278-181298	494.239	228.545	374.65	5.19	FALSE	0.462418	72.1869
117873_117893+	KF297339.1:117873-117893	493.268	593.154	327.66	13.84	FALSE	1.2025	23.6749
58367_58387-	KF297339.1:58367-58387	492.297	484.728	584.2	51.035	FALSE	0.984625	11.447
55899_55919-	KF297339.1:55899-55919	491.326	406.066	307.34	102.07	FALSE	0.82647	3.01107
147972_147992-	KF297339.1:147972-147992	491.326	570.831	396.24	2.595	FALSE	1.16182	152.694
30865_30885+	KF297339.1:30865-30885	490.355	235.986	340.36	7.785	FALSE	0.481255	43.72
30988_31008+	KF297339.1:30988-31008	490.355	280.632	344.17	6.055	FALSE	0.572304	56.8406
129703_129723-	KF297339.1:129703-129723	490.355	484.728	300.99	1.73	FALSE	0.988525	173.983
229725_229745-	KF297339.1:229725-229745	489.384	464.531	314.96	17.3	FALSE	0.949216	18.2058
99157_99177+	KF297339.1:99157-99177	488.413	515.555	515.62	11.245	TRUE	1.05557	45.8533
11179_11199-	KF297339.1:11179-11199	488.413	493.232	330.2	4.325	FALSE	1.00987	76.3468
72352_72372-	KF297339.1:72352-72372	488.413	553.823	297.18	8.65	FALSE	1.13392	34.3561
155518_155538-	KF297339.1:155518-155538	488.413	468.783	345.44	6.055	TRUE	0.959809	57.0504
191095_191115+	KF297339.1:191095-191115	487.442	346.538	386.08	4.325	TRUE	0.710932	89.2671
32170_32190-	KF297339.1:32170-32190	487.442	454.964	1073.15	94.285	FALSE	0.933371	11.382
18293_18313+	KF297339.1:18293-18313	485.5	267.876	485.14	20.76	FALSE	0.551753	23.369
58098_58118-	KF297339.1:58098-58118	484.529	619.729	347.98	20.76	FALSE	1.27903	16.762
98135_98155-	KF297339.1:98135-98155	484.529	497.484	557.53	0	FALSE	1.02674	#DIV/0!
5370_5390-	KF297339.1:5370-5390	483.558	381.617	408.94	115.91	FALSE	0.789186	3.52808
57853_57873-	KF297339.1:57853-57873	483.558	501.736	273.05	15.57	FALSE	1.03759	17.5369
69872_69892-	KF297339.1:69872-69892	483.558	552.76	486.41	6.055	FALSE	1.14311	80.332
150245_150265-	KF297339.1:150245-150265	482.587	663.312	1747.52	9.515	FALSE	1.37449	183.659
185168_185188-	KF297339.1:185168-185188	482.587	656.934	721.36	23.355	FALSE	1.36128	30.8867
107465_107485+	KF297339.1:107465-107485	480.645	389.058	237.49	4.325	FALSE	0.80945	54.911
118145_118165+	KF297339.1:118145-118165	473.848	447.523	248.92	6.92	FALSE	0.944444	35.9711
107429_107449+	KF297339.1:107429-107449	472.877	387.995	184.15	2.595	FALSE	0.820499	70.9634
136126_136146-	KF297339.1:136126-136146	471.906	609.099	474.98	3.46	FALSE	1.29072	137.277
72378_72398-	KF297339.1:72378-72398	467.051	605.91	332.74	7.785	FALSE	1.29731	42.7412
10579_10599-	KF297339.1:10579-10599	465.109	406.066	298.45	6.055	TRUE	0.873056	49.2898
185280_185300+	KF297339.1:185280-185300	463.167	654.808	736.6	15.57	FALSE	1.41376	47.3089
7650_7670-	KF297339.1:7650-7670	463.167	204.096	267.97	43.25	FALSE	0.440653	6.19584
7828_7848-	KF297339.1:7828-7848	463.167	169.017	270.51	32.87	FALSE	0.364916	8.22969
118333_118353+	KF297339.1:118333-118353	462.196	432.641	246.38	46.71	FALSE	0.936055	5.27467
131857_131877-	KF297339.1:131857-131877	462.196	394.373	248.92	1.73	TRUE	0.853259	143.884
107919_107939-	KF297339.1:107919-107939	461.225	432.641	306.07	2.595	FALSE	0.938026	117.946
207474_207494+	KF297339.1:207474-207494	460.254	534.689	453.39	116.775	FALSE	1.16173	3.88259
25491_25511+	KF297339.1:25491-25511	459.283	617.603	311.15	6.055	FALSE	1.34471	51.3873
38153_38173-	KF297339.1:38153-38173	457.341	586.776	429.26	43.25	FALSE	1.28302	9.92509
118061_118081-	KF297339.1:118061-118081	457.341	380.554	340.36	95.15	FALSE	0.832101	3.57709
10166_10186-	KF297339.1:10166-10186	456.37	418.822	492.76	3.46	TRUE	0.917725	142.416
26612_26632-	KF297339.1:26612-26632	454.428	442.208	256.54	8.65	FALSE	0.973109	29.6578
72260_72280-	KF297339.1:72260-72280	452.486	503.862	326.39	14.705	FALSE	1.11354	22.1959
35749_35769-	KF297339.1:35749-35769	451.515	597.406	589.28	13.84	TRUE	1.32311	42.578
38358_38378+	KF297339.1:38358-38378	447.631	610.162	1056.64	36.33	FALSE	1.36309	29.0845
118254_118274+	KF297339.1:118254-118274	447.631	417.759	307.34	56.225	FALSE	0.933266	5.46625
124744_124764-	KF297339.1:124744-124764	447.631	395.436	382.27	74.39	TRUE	0.883397	5.13873
30913_30933+	KF297339.1:30913-30933	445.689	222.167	190.5	4.325	FALSE	0.49848	44.0462
36494_36514-	KF297339.1:36494-36514	445.689	491.106	633.73	108.99	FALSE	1.1019	5.81457
72283_72303+	KF297339.1:72283-72303	444.718	375.239	232.41	5.19	FALSE	0.843768	44.7803
48920_48940-	KF297339.1:48920-48940	443.747	407.129	501.65	9.515	FALSE	0.91748	52.722
145734_145754+	KF297339.1:145734-145754	442.776	379.491	302.26	6.055	FALSE	0.857072	49.9191
3292_3312-	KF297339.1:3292-3312	442.776	500.673	778.51	15.57	TRUE	1.13076	50.0006
233245_233265-	KF297339.1:233245-233265	442.776	683.509	1771.65	4.325	FALSE	1.54369	409.63
222043_222063+	KF297339.1:222043-222063	440.834	570.831	920.75	28.545	FALSE	1.29489	32.2561
106313_106333+	KF297339.1:106313-106333	438.892	335.908	397.51	12.11	FALSE	0.765355	32.8249
145864_145884+	KF297339.1:145864-145884	437.921	570.831	325.12	6.92	FALSE	1.3035	46.9827
184230_184250+	KF297339.1:184230-184250	436.95	356.105	264.16	1.73	FALSE	0.814979	152.694
92657_92677-	KF297339.1:92657-92677	436.95	283.821	473.71	57.09	FALSE	0.64955	8.2976
96151_96171-	KF297339.1:96151-96171	436.95	469.846	504.19	10.38	TRUE	1.07529	48.5732
166197_166217-	KF297339.1:166197-166217	436.95	454.964	218.44	2.595	FALSE	1.04123	84.1773
77294_77314-	KF297339.1:77294-77314	433.066	197.718	292.1	32.87	FALSE	0.456554	8.88652
49023_49043+	KF297339.1:49023-49043	431.124	368.861	200.66	2.595	FALSE	0.85558	77.3256
19365_19385-	KF297339.1:19365-19385	431.124	493.232	487.68	5.19	FALSE	1.14406	93.9653
38657_38677+	KF297339.1:38657-38677	429.182	475.161	576.58	12.975	FALSE	1.10713	44.4378
30954_30974+	KF297339.1:30954-30974	426.269	275.317	203.2	3.46	FALSE	0.645876	58.7283
96872_96892+	KF297339.1:96872-96892	425.298	403.94	486.41	12.975	FALSE	0.949781	37.4882
172220_172240-	KF297339.1:172220-172240	424.327	434.767	345.44	3.46	FALSE	1.0246	99.8382
5883_5903+	KF297339.1:5883-5903	423.356	251.931	311.15	57.955	FALSE	0.595081	5.36882
137796_137816+	KF297339.1:137796-137816	423.356	390.121	170.18	1.73	FALSE	0.921496	98.3699
137857_137877+	KF297339.1:137857-137877	422.385	441.145	275.59	16.435	FALSE	1.04441	16.7685
96478_96498-	KF297339.1:96478-96498	421.414	410.318	645.16	10.38	FALSE	0.97367	62.1541
227877_227897-	KF297339.1:227877-227897	421.414	335.908	372.11	6.055	FALSE	0.797097	61.455
67557_67577+	KF297339.1:67557-67577	419.472	505.988	711.2	134.94	FALSE	1.20625	5.27049
138623_138643+	KF297339.1:138623-138643	419.472	427.326	396.24	4.325	FALSE	1.01872	91.6162
109258_109278-	KF297339.1:109258-109278	419.472	346.538	191.77	4.325	FALSE	0.826129	44.3399
104744_104764+	KF297339.1:104744-104764	417.53	127.56	391.16	29.41	FALSE	0.305511	13.3002
176266_176286+	KF297339.1:176266-176286	417.53	326.341	546.1	11.245	TRUE	0.781599	48.5638
57949_57969-	KF297339.1:57949-57969	417.53	325.278	218.44	18.165	FALSE	0.779053	12.0253
150739_150759-	KF297339.1:150739-150759	417.53	644.178	2198.37	38.925	FALSE	1.54283	56.4771
16321_16341-	KF297339.1:16321-16341	416.559	132.875	563.88	74.39	FALSE	0.318982	7.58005
21716_21736+	KF297339.1:21716-21736	414.617	535.752	292.1	0.865	FALSE	1.29216	337.688
125746_125766-	KF297339.1:125746-125766	412.675	419.885	285.75	4.325	FALSE	1.01747	66.0694
95313_95333-	KF297339.1:95313-95333	411.704	588.902	485.14	5.19	FALSE	1.4304	93.4759
23028_23048+	KF297339.1:23028-23048	410.733	451.775	567.69	16.435	TRUE	1.09992	34.5415
38389_38409-	KF297339.1:38389-38409	409.762	616.54	289.56	0.865	FALSE	1.50463	334.751
72291_72311-	KF297339.1:72291-72311	409.762	585.713	302.26	10.38	FALSE	1.4294	29.1195
35535_35555+	KF297339.1:35535-35555	408.791	487.917	443.23	8.65	FALSE	1.19356	51.2405
27155_27175-	KF297339.1:27155-27175	408.791	313.585	306.07	58.82	FALSE	0.767103	5.2035
122683_122703-	KF297339.1:122683-122703	408.791	64.843	123.19	8.65	FALSE	0.158621	14.2416
54744_54764-	KF297339.1:54744-54764	407.82	294.451	495.3	168.675	FALSE	0.722012	2.93642
227344_227364-	KF297339.1:227344-227364	406.849	436.893	387.35	3.46	FALSE	1.07385	111.951
204660_204680+	KF297339.1:204660-204680	405.878	373.113	201.93	2.595	FALSE	0.919274	77.815
120775_120795-	KF297339.1:120775-120795	405.878	440.082	271.78	6.92	FALSE	1.08427	39.2746
28163_28183+	KF297339.1:28163-28183	404.907	258.309	295.91	39.79	FALSE	0.637946	7.43679
74949_74969-	KF297339.1:74949-74969	404.907	491.106	283.21	6.92	FALSE	1.21289	40.9263
186027_186047+	KF297339.1:186027-186047	403.936	387.995	417.83	18.165	FALSE	0.960536	23.0019
34887_34907-	KF297339.1:34887-34907	401.994	426.263	474.98	4.325	FALSE	1.06037	109.822
145680_145700+	KF297339.1:145680-145700	401.023	461.342	182.88	1.73	FALSE	1.15041	105.711
57976_57996-	KF297339.1:57976-57996	401.023	265.75	259.08	32.005	FALSE	0.66268	8.09499
117968_117988+	KF297339.1:117968-117988	400.052	313.585	186.69	7.785	FALSE	0.783861	23.9807
132459_132479+	KF297339.1:132459-132479	400.052	366.735	170.18	3.46	FALSE	0.916718	49.185
108353_108373-	KF297339.1:108353-108373	400.052	368.861	438.15	6.055	TRUE	0.922033	72.3617
16148_16168-	KF297339.1:16148-16168	398.11	204.096	420.37	3.46	FALSE	0.512662	121.494
137819_137839+	KF297339.1:137819-137839	397.139	302.955	165.1	3.46	FALSE	0.762844	47.7168
100273_100293-	KF297339.1:100273-100293	397.139	476.224	328.93	51.035	FALSE	1.19914	6.44518
42337_42357-	KF297339.1:42337-42357	396.168	191.34	398.78	32.005	FALSE	0.482977	12.4599
145774_145794+	KF297339.1:145774-145794	394.226	390.121	266.7	17.3	FALSE	0.989587	15.4162
112153_112173+	KF297339.1:112153-112173	392.284	410.318	273.05	7.785	FALSE	1.04597	35.0739
124893_124913+	KF297339.1:124893-124913	392.284	533.626	699.77	72.66	FALSE	1.36031	9.63075
169716_169736+	KF297339.1:169716-169736	392.284	389.058	665.48	7.785	FALSE	0.991776	85.4823
118125_118145+	KF297339.1:118125-118145	390.342	393.31	210.82	10.38	FALSE	1.0076	20.3102
112100_112120+	KF297339.1:112100-112120	389.371	403.94	207.01	0	FALSE	1.03742	#DIV/0!
43706_43726-	KF297339.1:43706-43726	389.371	405.003	214.63	1.73	FALSE	1.04015	124.064
67622_67642+	KF297339.1:67622-67642	388.4	287.01	746.76	36.33	FALSE	0.738955	20.5549
228058_228078+	KF297339.1:228058-228078	388.4	380.554	351.79	19.895	FALSE	0.979799	17.6823
140324_140344-	KF297339.1:140324-140344	388.4	452.838	214.63	2.595	FALSE	1.16591	82.7091
96161_96181+	KF297339.1:96161-96181	387.429	492.169	810.26	29.41	FALSE	1.27035	27.5505
117938_117958+	KF297339.1:117938-117958	385.487	377.365	203.2	6.055	FALSE	0.978931	33.559
7624_7644-	KF297339.1:7624-7644	385.487	150.946	283.21	70.93	FALSE	0.391572	3.99281
31008_31028+	KF297339.1:31008-31028	384.516	257.246	265.43	11.245	FALSE	0.669012	23.6043
44201_44221+	KF297339.1:44201-44221	384.516	298.703	322.58	6.055	FALSE	0.776829	53.275
78312_78332+	KF297339.1:78312-78332	384.516	516.618	527.05	10.38	TRUE	1.34355	50.7755
116867_116887+	KF297339.1:116867-116887	384.516	435.83	240.03	2.595	FALSE	1.13345	92.4971
228684_228704+	KF297339.1:228684-228704	384.516	964.141	563.88	2.595	FALSE	2.50741	217.295
114253_114273-	KF297339.1:114253-114273	384.516	412.444	433.07	6.92	FALSE	1.07263	62.5824
85534_85554-	KF297339.1:85534-85554	383.545	512.366	334.01	6.92	FALSE	1.33587	48.2673
107949_107969-	KF297339.1:107949-107969	383.545	374.176	214.63	7.785	FALSE	0.975573	27.5697
32296_32316+	KF297339.1:32296-32316	382.574	400.751	1395.73	15.57	FALSE	1.04751	89.6423
116908_116928+	KF297339.1:116908-116928	382.574	411.381	205.74	1.73	FALSE	1.0753	118.925
28048_28068+	KF297339.1:28048-28068	381.603	258.309	270.51	11.245	FALSE	0.676905	24.056
5304_5324-	KF297339.1:5304-5324	381.603	280.632	309.88	89.96	FALSE	0.735403	3.44464
167165_167185-	KF297339.1:167165-167185	381.603	551.697	340.36	4.325	FALSE	1.44574	78.696
171960_171980-	KF297339.1:171960-171980	381.603	529.374	532.13	214.52	FALSE	1.38724	2.48056
65044_65064+	KF297339.1:65044-65064	379.661	548.508	271.78	4.325	FALSE	1.44473	62.8393
55195_55215-	KF297339.1:55195-55215	379.661	372.05	209.55	13.84	FALSE	0.979953	15.1409
31038_31058+	KF297339.1:31038-31058	378.69	223.23	261.62	9.515	FALSE	0.58948	27.4955
129733_129753-	KF297339.1:129733-129753	378.69	429.452	191.77	0	FALSE	1.13405	#DIV/0!
145998_146018+	KF297339.1:145998-146018	377.719	341.223	219.71	6.92	FALSE	0.903378	31.75
178914_178934+	KF297339.1:178914-178934	377.719	579.335	368.3	19.895	FALSE	1.53377	18.5122
225918_225938+	KF297339.1:225918-225938	377.719	277.443	420.37	4.325	FALSE	0.734522	97.1954
229121_229141-	KF297339.1:229121-229141	377.719	282.758	414.02	211.06	FALSE	0.748594	1.96162
165529_165549+	KF297339.1:165529-165549	376.748	396.499	313.69	2.595	FALSE	1.05242	120.882
183188_183208+	KF297339.1:183188-183208	376.748	212.6	262.89	11.245	FALSE	0.564303	23.3784
154198_154218-	KF297339.1:154198-154218	376.748	445.397	226.06	2.595	FALSE	1.18221	87.1137
120704_120724-	KF297339.1:120704-120724	374.806	392.247	171.45	2.595	FALSE	1.04653	66.0694
212403_212423-	KF297339.1:212403-212423	374.806	324.215	435.61	375.41	FALSE	0.865021	1.16036
28071_28091+	KF297339.1:28071-28091	372.864	284.884	255.27	11.245	FALSE	0.764043	22.7008
98278_98298+	KF297339.1:98278-98298	372.864	459.216	246.38	4.325	FALSE	1.23159	56.9665
57675_57695-	KF297339.1:57675-57695	372.864	358.231	330.2	33.735	FALSE	0.960755	9.78805
62055_62075-	KF297339.1:62055-62075	372.864	340.16	177.8	0	FALSE	0.91229	#DIV/0!
194577_194597-	KF297339.1:194577-194597	371.893	386.932	704.85	21.625	FALSE	1.04044	32.5942
172628_172648+	KF297339.1:172628-172648	370.922	265.75	403.86	4.325	FALSE	0.716458	93.378
99089_99109-	KF297339.1:99089-99109	370.922	378.428	364.49	8.65	FALSE	1.02024	42.1376
91854_91874+	KF297339.1:91854-91874	368.98	302.955	165.1	21.625	FALSE	0.821061	7.63468
97046_97066+	KF297339.1:97046-97066	368.98	392.247	645.16	21.625	TRUE	1.06306	29.834
72319_72339+	KF297339.1:72319-72339	368.009	324.215	199.39	2.595	FALSE	0.880997	76.8362
91379_91399+	KF297339.1:91379-91399	368.009	389.058	523.24	87.365	FALSE	1.0572	5.98913
5338_5358-	KF297339.1:5338-5358	368.009	248.742	245.11	56.225	FALSE	0.675913	4.35945
95909_95929-	KF297339.1:95909-95929	368.009	367.798	416.56	3.46	FALSE	0.999427	120.393
87678_87698+	KF297339.1:87678-87698	367.038	345.475	406.4	6.055	FALSE	0.941251	67.1181
170007_170027+	KF297339.1:170007-170027	367.038	365.672	328.93	6.92	TRUE	0.996278	47.5332
117893_117913+	KF297339.1:117893-117913	366.067	384.806	189.23	5.19	FALSE	1.05119	36.4605
5846_5866-	KF297339.1:5846-5866	366.067	65.906	420.37	33.735	FALSE	0.180038	12.4609
98461_98481-	KF297339.1:98461-98481	366.067	422.011	292.1	4.325	FALSE	1.15282	67.5376
180442_180462-	KF297339.1:180442-180462	365.096	406.066	506.73	129.75	FALSE	1.11222	3.90543
9850_9870-	KF297339.1:9850-9870	363.154	46.772	153.67	16.435	FALSE	0.128794	9.35017
69831_69851-	KF297339.1:69831-69851	363.154	446.46	288.29	1.73	FALSE	1.2294	166.642
190655_190675-	KF297339.1:190655-190675	363.154	117.993	308.61	25.085	FALSE	0.324912	12.3026
230325_230345-	KF297339.1:230325-230345	363.154	238.112	383.54	4.325	FALSE	0.655678	88.6798
69412_69432+	KF297339.1:69412-69432	361.212	264.687	513.08	17.3	FALSE	0.732775	29.6578
229685_229705-	KF297339.1:229685-229705	360.241	265.75	153.67	4.325	FALSE	0.737701	35.5306
16824_16844-	KF297339.1:16824-16844	358.299	471.972	260.35	5.19	FALSE	1.31726	50.1638
93025_93045-	KF297339.1:93025-93045	358.299	529.374	656.59	5.19	FALSE	1.47746	126.511
96035_96055-	KF297339.1:96035-96055	358.299	422.011	772.16	4.325	FALSE	1.17782	178.534
173486_173506-	KF297339.1:173486-173506	358.299	373.113	397.51	3.46	FALSE	1.04135	114.887
21737_21757+	KF297339.1:21737-21757	356.357	448.586	196.85	1.73	FALSE	1.25881	113.786
145888_145908+	KF297339.1:145888-145908	356.357	350.79	314.96	9.515	FALSE	0.984378	33.1014
187454_187474+	KF297339.1:187454-187474	355.386	334.845	391.16	22.49	TRUE	0.942201	17.3926
14017_14037+	KF297339.1:14017-14037	354.415	481.539	373.38	169.54	FALSE	1.35869	2.20231
61321_61341+	KF297339.1:61321-61341	354.415	318.9	254	1.73	FALSE	0.899793	146.821
36514_36534-	KF297339.1:36514-36534	354.415	425.2	800.1	88.23	FALSE	1.19972	9.06834
170249_170269-	KF297339.1:170249-170269	353.444	256.183	156.21	2.595	TRUE	0.724819	60.1965
184983_185003+	KF297339.1:184983-185003	352.473	517.681	642.62	5.19	FALSE	1.46871	123.819
28605_28625+	KF297339.1:28605-28625	351.502	439.019	614.68	6.92	TRUE	1.24898	88.8266
108427_108447-	KF297339.1:108427-108447	351.502	599.532	422.91	2.595	FALSE	1.70563	162.971
13059_13079+	KF297339.1:13059-13079	350.531	244.49	290.83	3.46	TRUE	0.697485	84.0549
87875_87895+	KF297339.1:87875-87895	350.531	525.122	652.78	10.38	FALSE	1.49808	62.8882
35998_36018-	KF297339.1:35998-36018	350.531	385.869	377.19	10.38	FALSE	1.10081	36.3382
27156_27176+	KF297339.1:27156-27176	349.56	302.955	361.95	17.3	FALSE	0.866675	20.922
92634_92654+	KF297339.1:92634-92654	349.56	215.789	153.67	5.19	FALSE	0.617316	29.6089
214755_214775-	KF297339.1:214755-214775	349.56	412.444	262.89	13.84	FALSE	1.17989	18.9949
9344_9364+	KF297339.1:9344-9364	348.589	314.648	501.65	607.23	FALSE	0.902633	0.826128
18408_18428-	KF297339.1:18408-18428	348.589	301.892	269.24	4.325	FALSE	0.86604	62.252
56936_56956-	KF297339.1:56936-56956	348.589	293.388	195.58	17.3	FALSE	0.841644	11.3052
155680_155700-	KF297339.1:155680-155700	348.589	310.396	180.34	1.73	FALSE	0.890435	104.243
112122_112142+	KF297339.1:112122-112142	345.676	364.609	213.36	5.19	FALSE	1.05477	41.1098
95089_95109-	KF297339.1:95089-95109	345.676	410.318	261.62	5.19	FALSE	1.187	50.4085
208675_208695-	KF297339.1:208675-208695	345.676	379.491	414.02	312.265	FALSE	1.09782	1.32586
170910_170930-	KF297339.1:170910-170930	344.705	578.272	275.59	5.19	FALSE	1.67759	53.1002
102244_102264+	KF297339.1:102244-102264	343.734	316.774	288.29	20.76	FALSE	0.921567	13.8868
82861_82881-	KF297339.1:82861-82881	343.734	464.531	436.88	3.46	TRUE	1.35143	126.266
150425_150445-	KF297339.1:150425-150445	343.734	540.004	2071.37	2.595	FALSE	1.57099	798.216
71773_71793+	KF297339.1:71773-71793	342.763	369.924	320.04	6.055	TRUE	1.07924	52.8555
184395_184415-	KF297339.1:184395-184415	342.763	215.789	434.34	3.46	TRUE	0.629557	125.532
230533_230553-	KF297339.1:230533-230553	342.763	306.144	283.21	18.165	FALSE	0.893165	15.591
96359_96379+	KF297339.1:96359-96379	341.792	558.075	1236.98	13.84	FALSE	1.63279	89.3772
3884_3904-	KF297339.1:3884-3904	341.792	74.41	730.25	103.8	FALSE	0.217706	7.03516
109195_109215+	KF297339.1:109195-109215	340.821	322.089	297.18	6.055	FALSE	0.945039	49.0801
17460_17480-	KF297339.1:17460-17480	339.85	323.152	563.88	6.92	FALSE	0.950867	81.4855
96396_96416-	KF297339.1:96396-96416	339.85	483.665	543.56	3.46	FALSE	1.42317	157.098
140236_140256-	KF297339.1:140236-140256	339.85	318.9	135.89	2.595	FALSE	0.938355	52.3661
139588_139608+	KF297339.1:139588-139608	338.879	451.775	510.54	160.025	FALSE	1.33315	3.19038
31108_31128+	KF297339.1:31108-31128	337.908	208.348	198.12	30.275	FALSE	0.616582	6.54401
72368_72388+	KF297339.1:72368-72388	337.908	314.648	146.05	5.19	FALSE	0.931165	28.1407
116961_116981+	KF297339.1:116961-116981	337.908	308.27	107.95	0	FALSE	0.91229	#DIV/0!
5673_5693-	KF297339.1:5673-5693	336.937	370.987	364.49	64.01	FALSE	1.10106	5.69427
124567_124587-	KF297339.1:124567-124587	336.937	267.876	167.64	12.11	FALSE	0.795033	13.8431
16105_16125-	KF297339.1:16105-16125	335.966	167.954	223.52	6.92	FALSE	0.499914	32.3006
188259_188279-	KF297339.1:188259-188279	335.966	248.742	266.7	219.71	FALSE	0.740378	1.21387
69281_69301-	KF297339.1:69281-69301	334.995	287.01	426.72	19.03	FALSE	0.856759	22.4235
132500_132520+	KF297339.1:132500-132520	334.024	273.191	184.15	8.65	FALSE	0.817878	21.289
54724_54744-	KF297339.1:54724-54744	334.024	260.435	334.01	91.69	FALSE	0.779689	3.64282
112344_112364+	KF297339.1:112344-112364	332.082	301.892	420.37	113.315	FALSE	0.909089	3.70975
217901_217921+	KF297339.1:217901-217921	332.082	108.426	416.56	125.425	FALSE	0.326504	3.32119
102679_102699-	KF297339.1:102679-102699	332.082	251.931	558.8	7.785	FALSE	0.758641	71.7791
150095_150115-	KF297339.1:150095-150115	332.082	505.988	1203.96	25.085	FALSE	1.52368	47.9952
34145_34165-	KF297339.1:34145-34165	331.111	329.53	389.89	21.625	FALSE	0.995225	18.0296
228518_228538-	KF297339.1:228518-228538	331.111	106.3	373.38	57.955	FALSE	0.32104	6.44258
112618_112638+	KF297339.1:112618-112638	329.169	272.128	265.43	4.325	FALSE	0.826712	61.3711
151749_151769-	KF297339.1:151749-151769	329.169	159.45	420.37	142.725	FALSE	0.484402	2.94531
119053_119073+	KF297339.1:119053-119073	328.198	324.215	407.67	9.515	FALSE	0.987864	42.845
9028_9048-	KF297339.1:9028-9048	328.198	217.915	256.54	14.705	TRUE	0.663974	17.4458
98234_98254-	KF297339.1:98234-98254	328.198	367.798	323.85	1.73	FALSE	1.12066	187.197
129823_129843-	KF297339.1:129823-129843	328.198	291.262	171.45	3.46	FALSE	0.887458	49.552
75060_75080+	KF297339.1:75060-75080	327.227	327.404	261.62	2.595	FALSE	1.00054	100.817
175346_175366+	KF297339.1:175346-175366	327.227	289.136	336.55	10.38	FALSE	0.883595	32.4229
229936_229956+	KF297339.1:229936-229956	327.227	377.365	436.88	5.19	FALSE	1.15322	84.1773
17309_17329-	KF297339.1:17309-17329	327.227	359.294	402.59	6.92	TRUE	1.098	58.1777
58002_58022-	KF297339.1:58002-58022	326.256	268.939	199.39	22.49	FALSE	0.824319	8.86572
118221_118241+	KF297339.1:118221-118241	325.285	348.664	173.99	11.245	FALSE	1.07187	15.4727
213420_213440+	KF297339.1:213420-213440	325.285	234.923	207.01	6.055	FALSE	0.722207	34.1883
111869_111889-	KF297339.1:111869-111889	325.285	480.476	226.06	2.595	FALSE	1.47709	87.1137
162934_162954-	KF297339.1:162934-162954	325.285	328.467	332.74	152.24	FALSE	1.00978	2.18563
117667_117687+	KF297339.1:117667-117687	324.314	244.49	321.31	41.52	FALSE	0.753868	7.73868
145799_145819+	KF297339.1:145799-145819	324.314	327.404	283.21	40.655	FALSE	1.00953	6.96618
108089_108109-	KF297339.1:108089-108109	324.314	283.821	436.88	5.19	FALSE	0.875143	84.1773
13182_13202+	KF297339.1:13182-13202	323.343	333.782	453.39	7.785	FALSE	1.03228	58.2389
57004_57024-	KF297339.1:57004-57024	323.343	224.293	133.35	20.76	FALSE	0.693669	6.42341
112227_112247+	KF297339.1:112227-112247	322.372	306.144	233.68	3.46	FALSE	0.949661	67.5376
184668_184688+	KF297339.1:184668-184688	321.401	163.702	307.34	6.92	TRUE	0.509339	44.4133
97105_97125-	KF297339.1:97105-97125	321.401	363.546	356.87	6.055	FALSE	1.13113	58.9381
107422_107442-	KF297339.1:107422-107442	321.401	299.766	251.46	0	FALSE	0.932685	#DIV/0!
148051_148071-	KF297339.1:148051-148071	321.401	307.207	472.44	3.46	FALSE	0.955837	136.543
9199_9219-	KF297339.1:9199-9219	320.43	73.347	184.15	120.235	FALSE	0.228902	1.53158
18264_18284-	KF297339.1:18264-18284	320.43	326.341	436.88	4.325	FALSE	1.01845	101.013
122611_122631-	KF297339.1:122611-122631	320.43	85.04	128.27	19.895	FALSE	0.265393	6.44735
130029_130049-	KF297339.1:130029-130049	320.43	339.097	781.05	7.785	TRUE	1.05826	100.328
37966_37986-	KF297339.1:37966-37986	319.459	336.971	228.6	5.19	TRUE	1.05482	44.0462
97166_97186+	KF297339.1:97166-97186	318.488	340.16	361.95	11.245	FALSE	1.06805	32.1876
99129_99149+	KF297339.1:99129-99149	318.488	301.892	287.02	5.19	FALSE	0.947891	55.3025
112179_112199+	KF297339.1:112179-112199	318.488	325.278	213.36	5.19	FALSE	1.02132	41.1098
98407_98427+	KF297339.1:98407-98427	317.517	409.255	280.67	8.65	FALSE	1.28892	32.4474
185003_185023+	KF297339.1:185003-185023	317.517	510.24	570.23	14.705	FALSE	1.60697	38.778
7246_7266-	KF297339.1:7246-7266	317.517	248.742	463.55	63.145	TRUE	0.783397	7.34104
21499_21519-	KF297339.1:21499-21519	317.517	364.609	189.23	15.57	FALSE	1.14831	12.1535
118165_118185+	KF297339.1:118165-118185	316.546	316.774	130.81	8.65	FALSE	1.00072	15.1225
57778_57798-	KF297339.1:57778-57798	316.546	314.648	195.58	15.57	FALSE	0.994004	12.5613
2081_2101+	KF297339.1:2081-2101	315.575	261.498	163.83	9.515	FALSE	0.82864	17.2181
51159_51179+	KF297339.1:51159-51179	315.575	238.112	184.15	1.73	FALSE	0.754534	106.445
165553_165573+	KF297339.1:165553-165573	314.604	339.097	294.64	35.465	FALSE	1.07785	8.30791
118371_118391+	KF297339.1:118371-118391	313.633	338.034	175.26	12.975	FALSE	1.0778	13.5075
64377_64397-	KF297339.1:64377-64397	313.633	348.664	481.33	25.085	FALSE	1.11169	19.188
124546_124566-	KF297339.1:124546-124566	313.633	308.27	161.29	10.38	FALSE	0.9829	15.5385
109046_109066+	KF297339.1:109046-109066	312.662	214.726	195.58	0.865	TRUE	0.686767	226.104
63068_63088+	KF297339.1:63068-63088	311.691	313.585	284.48	7.785	TRUE	1.00608	36.5421
140285_140305-	KF297339.1:140285-140305	311.691	274.254	101.6	2.595	FALSE	0.879891	39.1522
65113_65133+	KF297339.1:65113-65133	310.72	339.097	168.91	1.73	FALSE	1.09133	97.6358
91787_91807+	KF297339.1:91787-91807	309.749	244.49	166.37	6.92	FALSE	0.789317	24.0419
232804_232824+	KF297339.1:232804-232824	309.749	347.601	789.94	12.975	FALSE	1.1222	60.8817
124623_124643-	KF297339.1:124623-124643	308.778	435.83	184.15	11.245	FALSE	1.41147	16.3762
96027_96047+	KF297339.1:96027-96047	307.807	533.626	775.97	19.03	FALSE	1.73364	40.7761
74866_74886-	KF297339.1:74866-74886	307.807	313.585	190.5	9.515	FALSE	1.01877	20.021
73489_73509+	KF297339.1:73489-73509	306.836	312.522	262.89	66.605	FALSE	1.01853	3.947
118309_118329+	KF297339.1:118309-118329	306.836	266.813	157.48	6.92	FALSE	0.869562	22.7572
74458_74478+	KF297339.1:74458-74478	305.865	328.467	392.43	1.73	FALSE	1.0739	226.838
117988_118008+	KF297339.1:117988-118008	304.894	288.073	176.53	12.11	FALSE	0.94483	14.5772
141689_141709+	KF297339.1:141689-141709	302.952	304.018	449.58	203.275	FALSE	1.00352	2.21168
57373_57393-	KF297339.1:57373-57393	302.952	221.104	144.78	12.11	FALSE	0.729832	11.9554
162165_162185+	KF297339.1:162165-162185	301.981	290.199	354.33	59.685	FALSE	0.960984	5.93667
51754_51774-	KF297339.1:51754-51774	301.981	276.38	222.25	12.11	FALSE	0.915223	18.3526
10229_10249-	KF297339.1:10229-10249	301.01	217.915	226.06	2.595	TRUE	0.723946	87.1137
82715_82735-	KF297339.1:82715-82735	301.01	327.404	567.69	369.355	FALSE	1.08768	1.53698
177934_177954-	KF297339.1:177934-177954	301.01	60.591	327.66	4.325	FALSE	0.201292	75.7595
227318_227338-	KF297339.1:227318-227338	300.039	256.183	214.63	9.515	FALSE	0.853832	22.557
25382_25402+	KF297339.1:25382-25402	299.068	377.365	502.92	223.17	FALSE	1.2618	2.25353
96248_96268-	KF297339.1:96248-96268	299.068	274.254	444.5	3.46	FALSE	0.917029	128.468
125718_125738-	KF297339.1:125718-125738	299.068	305.081	195.58	3.46	FALSE	1.02011	56.526
131131_131151+	KF297339.1:131131-131151	298.097	206.222	228.6	2.595	FALSE	0.691795	88.0925
205009_205029+	KF297339.1:205009-205029	298.097	259.372	158.75	6.055	FALSE	0.870093	26.218
146068_146088+	KF297339.1:146068-146088	297.126	299.766	233.68	14.705	FALSE	1.00889	15.8912
149448_149468+	KF297339.1:149448-149468	296.155	338.034	1195.07	6.055	FALSE	1.14141	197.369
57640_57660-	KF297339.1:57640-57660	296.155	284.884	193.04	14.705	FALSE	0.961942	13.1275
74630_74650-	KF297339.1:74630-74650	296.155	289.136	173.99	26.815	FALSE	0.9763	6.48853
161975_161995-	KF297339.1:161975-161995	296.155	535.752	313.69	12.975	FALSE	1.80903	24.1765
17469_17489+	KF297339.1:17469-17489	295.184	373.113	412.75	0.865	FALSE	1.264	477.168
31290_31310+	KF297339.1:31290-31310	295.184	127.56	144.78	7.785	FALSE	0.432137	18.5973
62104_62124+	KF297339.1:62104-62124	295.184	350.79	123.19	0.865	FALSE	1.18838	142.416
145754_145774+	KF297339.1:145754-145774	295.184	264.687	189.23	11.245	FALSE	0.896685	16.8279
187476_187496+	KF297339.1:187476-187496	295.184	163.702	224.79	20.76	FALSE	0.554576	10.828
55173_55193-	KF297339.1:55173-55193	295.184	289.136	116.84	3.46	FALSE	0.979511	33.7688
74695_74715-	KF297339.1:74695-74715	295.184	290.199	168.91	25.95	FALSE	0.983112	6.50906
129683_129703-	KF297339.1:129683-129703	295.184	324.215	241.3	1.73	FALSE	1.09835	139.48
122972_122992+	KF297339.1:122972-122992	294.213	36.142	208.28	20.76	FALSE	0.122843	10.0328
227347_227367+	KF297339.1:227347-227367	294.213	420.948	638.81	15.57	TRUE	1.43076	41.0283
211605_211625-	KF297339.1:211605-211625	294.213	36.142	181.61	28.545	FALSE	0.122843	6.36224
57905_57925-	KF297339.1:57905-57925	293.242	282.758	143.51	12.11	FALSE	0.964248	11.8505
18166_18186+	KF297339.1:18166-18186	292.271	1824.11	369.57	7.785	FALSE	6.24115	47.4721
77697_77717-	KF297339.1:77697-77717	292.271	314.648	237.49	11.245	FALSE	1.07656	21.1196
185966_185986-	KF297339.1:185966-185986	292.271	327.404	334.01	65.74	FALSE	1.12021	5.08077
16056_16076-	KF297339.1:16056-16076	291.3	122.245	237.49	3.46	FALSE	0.419653	68.6387
12199_12219+	KF297339.1:12199-12219	290.329	206.222	241.3	0.865	TRUE	0.710305	278.96
56909_56929-	KF297339.1:56909-56929	290.329	283.821	189.23	16.435	FALSE	0.977584	11.5138
92821_92841-	KF297339.1:92821-92841	290.329	133.938	361.95	12.11	FALSE	0.461332	29.8885
163738_163758-	KF297339.1:163738-163758	290.329	232.797	283.21	4.325	FALSE	0.801839	65.4821
178818_178838-	KF297339.1:178818-178838	290.329	247.679	328.93	8.65	FALSE	0.853098	38.0266
74923_74943-	KF297339.1:74923-74943	289.358	328.467	223.52	4.325	FALSE	1.13516	51.6809
131703_131723-	KF297339.1:131703-131723	289.358	266.813	161.29	16.435	FALSE	0.922086	9.81381
7507_7527-	KF297339.1:7507-7527	288.387	128.623	298.45	107.26	FALSE	0.446008	2.78249
92632_92652-	KF297339.1:92632-92652	288.387	132.875	294.64	33.735	FALSE	0.460752	8.73396
200912_200932-	KF297339.1:200912-200932	288.387	520.87	1263.65	13.84	FALSE	1.80615	91.3042
96945_96965+	KF297339.1:96945-96965	287.416	389.058	560.07	19.895	FALSE	1.35364	28.1513
99179_99199+	KF297339.1:99179-99199	287.416	449.649	294.64	21.625	FALSE	1.56445	13.625
74666_74686-	KF297339.1:74666-74686	287.416	300.829	187.96	47.575	FALSE	1.04667	3.95081
85433_85453-	KF297339.1:85433-85453	287.416	317.837	271.78	15.57	FALSE	1.10584	17.4554
107092_107112+	KF297339.1:107092-107112	286.445	193.466	161.29	3.46	FALSE	0.675404	46.6156
55862_55882-	KF297339.1:55862-55882	286.445	335.908	245.11	14.705	TRUE	1.17268	16.6685
56259_56279-	KF297339.1:56259-56279	286.445	383.743	217.17	8.65	FALSE	1.33967	25.1064
85514_85534-	KF297339.1:85514-85534	286.445	368.861	217.17	12.11	FALSE	1.28772	17.9331
222664_222684-	KF297339.1:222664-222684	286.445	338.034	588.01	6.055	FALSE	1.1801	97.1115
183720_183740+	KF297339.1:183720-183740	285.474	251.931	321.31	3.46	FALSE	0.882501	92.8642
75214_75234+	KF297339.1:75214-75234	284.503	299.766	372.11	64.875	FALSE	1.05365	5.7358
162244_162264+	KF297339.1:162244-162264	284.503	191.34	138.43	36.33	FALSE	0.672541	3.81035
158738_158758-	KF297339.1:158738-158758	284.503	231.734	313.69	4.325	FALSE	0.814522	72.5295
13400_13420+	KF297339.1:13400-13420	283.532	280.632	231.14	36.33	TRUE	0.989772	6.36224
31136_31156+	KF297339.1:31136-31156	283.532	135.001	161.29	5.19	FALSE	0.47614	31.0771
137901_137921+	KF297339.1:137901-137921	283.532	283.821	147.32	4.325	FALSE	1.00102	34.0624
233265_233285-	KF297339.1:233265-233285	283.532	419.885	875.03	2.595	FALSE	1.48091	337.198
172199_172219-	KF297339.1:172199-172219	282.561	308.27	210.82	9.515	FALSE	1.09099	22.1566
31058_31078+	KF297339.1:31058-31078	281.59	146.694	140.97	3.46	FALSE	0.520949	40.7428
123109_123129-	KF297339.1:123109-123129	281.59	169.017	135.89	13.84	FALSE	0.600224	9.81864
65141_65161+	KF297339.1:65141-65161	280.619	342.286	116.84	2.595	FALSE	1.21975	45.025
52383_52403-	KF297339.1:52383-52403	280.619	306.144	149.86	5.19	FALSE	1.09096	28.8748
57831_57851-	KF297339.1:57831-57851	280.619	267.876	144.78	13.84	FALSE	0.95459	10.461
97941_97961-	KF297339.1:97941-97961	279.648	291.262	255.27	1.73	FALSE	1.04153	147.555
120640_120660-	KF297339.1:120640-120660	279.648	297.64	157.48	0.865	FALSE	1.06434	182.058
54745_54765+	KF297339.1:54745-54765	278.677	353.979	452.12	76.985	FALSE	1.27021	5.87283
7554_7574-	KF297339.1:7554-7574	278.677	159.45	190.5	61.415	FALSE	0.572168	3.10185
13633_13653-	KF297339.1:13633-13653	278.677	261.498	346.71	15.57	TRUE	0.938355	22.2678
56958_56978-	KF297339.1:56958-56978	278.677	280.632	172.72	18.165	FALSE	1.00702	9.5084
112202_112222+	KF297339.1:112202-112222	277.706	275.317	210.82	0.865	FALSE	0.991397	243.723
116929_116949+	KF297339.1:116929-116949	277.706	340.16	148.59	3.46	FALSE	1.22489	42.9451
48524_48544+	KF297339.1:48524-48544	276.735	120.119	218.44	122.83	FALSE	0.434058	1.77839
145909_145929+	KF297339.1:145909-145929	276.735	271.065	175.26	3.46	FALSE	0.979511	50.6532
54853_54873+	KF297339.1:54853-54873	275.764	311.459	276.86	251.715	FALSE	1.12944	1.09989
138043_138063+	KF297339.1:138043-138063	275.764	200.907	209.55	93.42	FALSE	0.728547	2.2431
145975_145995+	KF297339.1:145975-145995	275.764	280.632	127	2.595	FALSE	1.01765	48.9403
118416_118436+	KF297339.1:118416-118436	274.793	247.679	252.73	18.165	FALSE	0.901329	13.913
56805_56825-	KF297339.1:56805-56825	274.793	248.742	237.49	22.49	FALSE	0.905198	10.5598
23653_23673+	KF297339.1:23653-23673	273.822	306.144	205.74	6.92	FALSE	1.11804	29.7312
107485_107505+	KF297339.1:107485-107505	273.822	230.671	135.89	5.19	FALSE	0.842412	26.183
57561_57581-	KF297339.1:57561-57581	273.822	222.167	205.74	19.03	FALSE	0.811356	10.8114
8860_8880+	KF297339.1:8860-8880	272.851	188.151	106.68	3.46	FALSE	0.689574	30.8324
106250_106270-	KF297339.1:106250-106270	272.851	136.064	558.8	11.245	FALSE	0.498675	49.6932
214732_214752-	KF297339.1:214732-214752	272.851	316.774	256.54	13.84	FALSE	1.16098	18.5361
228543_228563-	KF297339.1:228543-228563	272.851	93.544	218.44	40.655	FALSE	0.342839	5.37302
54390_54410+	KF297339.1:54390-54410	271.88	215.789	191.77	3.46	FALSE	0.793692	55.4249
112266_112286+	KF297339.1:112266-112286	271.88	278.506	190.5	1.73	FALSE	1.02437	110.116
120610_120630-	KF297339.1:120610-120630	271.88	218.978	146.05	2.595	FALSE	0.805422	56.2813
136104_136124-	KF297339.1:136104-136124	271.88	289.136	182.88	0	FALSE	1.06347	#DIV/0!
200815_200835-	KF297339.1:200815-200835	271.88	304.018	701.04	9.515	FALSE	1.11821	73.6774
72343_72363+	KF297339.1:72343-72363	270.909	248.742	152.4	3.46	FALSE	0.918175	44.0462
108888_108908+	KF297339.1:108888-108908	270.909	183.899	220.98	5.19	TRUE	0.678822	42.578
162283_162303+	KF297339.1:162283-162303	270.909	107.363	149.86	67.47	FALSE	0.396307	2.22114
200402_200422+	KF297339.1:200402-200422	270.909	426.263	875.03	3.46	FALSE	1.57345	252.899
10027_10047-	KF297339.1:10027-10047	270.909	38.268	234.95	18.165	FALSE	0.141258	12.9342
37872_37892-	KF297339.1:37872-37892	270.909	233.86	284.48	86.5	FALSE	0.863242	3.28879
147915_147935-	KF297339.1:147915-147935	270.909	249.805	182.88	1.73	FALSE	0.922099	105.711
164512_164532-	KF297339.1:164512-164532	270.909	152.009	318.77	16.435	FALSE	0.561107	19.3958
178045_178065-	KF297339.1:178045-178065	270.909	70.158	396.24	91.69	FALSE	0.258973	4.32152
33032_33052-	KF297339.1:33032-33052	269.938	325.278	910.59	9.515	FALSE	1.20501	95.7005
51378_51398-	KF297339.1:51378-51398	269.938	244.49	314.96	3.46	FALSE	0.905727	91.0289
57739_57759-	KF297339.1:57739-57759	269.938	302.955	158.75	7.785	FALSE	1.12231	20.3918
136083_136103-	KF297339.1:136083-136103	269.938	335.908	135.89	0.865	FALSE	1.24439	157.098
194537_194557-	KF297339.1:194537-194557	269.938	252.994	204.47	37.195	FALSE	0.93723	5.49724
137924_137944+	KF297339.1:137924-137944	268.967	201.97	140.97	1.73	FALSE	0.75091	81.4855
6883_6903-	KF297339.1:6883-6903	268.967	188.151	182.88	4.325	FALSE	0.699532	42.2844
125690_125710-	KF297339.1:125690-125710	268.967	290.199	147.32	3.46	FALSE	1.07894	42.578
223761_223781-	KF297339.1:223761-223781	268.967	233.86	271.78	25.95	FALSE	0.869475	10.4732
118189_118209+	KF297339.1:118189-118209	267.996	290.199	144.78	6.055	FALSE	1.08285	23.9108
137877_137897+	KF297339.1:137877-137897	267.996	258.309	179.07	8.65	FALSE	0.963854	20.7017
7600_7620-	KF297339.1:7600-7620	267.996	121.182	190.5	39.79	FALSE	0.452178	4.78764
169643_169663-	KF297339.1:169643-169663	267.996	345.475	266.7	37.195	FALSE	1.28911	7.17032
103559_103579+	KF297339.1:103559-103579	267.025	285.947	424.18	58.82	FALSE	1.07086	7.21149
120729_120749-	KF297339.1:120729-120749	267.025	296.577	139.7	1.73	FALSE	1.11067	80.7514
177641_177661+	KF297339.1:177641-177661	266.054	17.008	57.15	4.325	FALSE	0.0639269	13.2139
88386_88406-	KF297339.1:88386-88406	266.054	237.049	186.69	57.09	FALSE	0.890981	3.2701
117011_117031+	KF297339.1:117011-117031	265.083	258.309	88.9	7.785	FALSE	0.974446	11.4194
33201_33221+	KF297339.1:33201-33221	264.112	349.727	732.79	40.655	FALSE	1.32416	18.0246
10700_10720-	KF297339.1:10700-10720	264.112	224.293	151.13	0	TRUE	0.849234	#DIV/0!
131561_131581-	KF297339.1:131561-131581	264.112	297.64	379.73	6.055	FALSE	1.12695	62.7135
183121_183141-	KF297339.1:183121-183141	264.112	2339.66	369.57	9.515	TRUE	8.8586	38.8408
183335_183355-	KF297339.1:183335-183355	264.112	233.86	234.95	98.61	FALSE	0.885458	2.38262
223824_223844-	KF297339.1:223824-223844	264.112	266.813	377.19	33.735	FALSE	1.01023	11.181
25525_25545+	KF297339.1:25525-25545	263.141	318.9	163.83	8.65	FALSE	1.2119	18.9399
77411_77431+	KF297339.1:77411-77431	263.141	197.718	119.38	12.975	FALSE	0.751377	9.20077
114572_114592+	KF297339.1:114572-114592	263.141	284.884	243.84	65.74	FALSE	1.08263	3.70916
97793_97813-	KF297339.1:97793-97813	263.141	331.656	156.21	1.73	FALSE	1.26037	90.2948
177332_177352-	KF297339.1:177332-177352	263.141	23.386	213.36	18.165	FALSE	0.0888725	11.7457
108225_108245+	KF297339.1:108225-108245	262.17	207.285	146.05	14.705	FALSE	0.790651	9.932
56234_56254-	KF297339.1:56234-56254	262.17	247.679	125.73	8.65	FALSE	0.944727	14.5353
217312_217332-	KF297339.1:217312-217332	262.17	263.624	426.72	50.17	FALSE	1.00555	8.50548
52427_52447-	KF297339.1:52427-52447	261.199	235.986	180.34	8.65	FALSE	0.903472	20.8486
109234_109254-	KF297339.1:109234-109254	261.199	242.364	127	1.73	FALSE	0.92789	73.4104
43786_43806+	KF297339.1:43786-43806	260.228	39.331	293.37	6.055	FALSE	0.151141	48.4509
108632_108652+	KF297339.1:108632-108652	260.228	150.946	248.92	14.705	FALSE	0.580053	16.9276
139659_139679+	KF297339.1:139659-139679	260.228	299.766	252.73	32.87	FALSE	1.15194	7.68877
228741_228761+	KF297339.1:228741-228761	260.228	313.585	148.59	20.76	FALSE	1.20504	7.15751
18454_18474-	KF297339.1:18454-18474	260.228	206.222	125.73	0	FALSE	0.792467	#DIV/0!
28123_28143+	KF297339.1:28123-28143	259.257	145.631	138.43	5.19	FALSE	0.561724	26.6724
28252_28272+	KF297339.1:28252-28272	259.257	127.56	232.41	19.03	FALSE	0.492021	12.2128
26591_26611-	KF297339.1:26591-26611	259.257	221.104	101.6	1.73	FALSE	0.852837	58.7283
95986_96006-	KF297339.1:95986-96006	259.257	349.727	425.45	0.865	FALSE	1.34896	491.85
108566_108586-	KF297339.1:108566-108586	258.286	150.946	198.12	9.515	FALSE	0.584414	20.8219
185225_185245-	KF297339.1:185225-185245	258.286	349.727	431.8	9.515	FALSE	1.35403	45.381
106348_106368+	KF297339.1:106348-106368	257.315	155.198	219.71	19.03	FALSE	0.603144	11.5455
230348_230368+	KF297339.1:230348-230368	257.315	235.986	323.85	0.865	FALSE	0.917109	374.393
152401_152421-	KF297339.1:152401-152421	257.315	288.073	186.69	6.055	FALSE	1.11953	30.8324
3847_3867+	KF297339.1:3847-3867	256.344	120.119	212.09	0	FALSE	0.468585	#DIV/0!
36740_36760+	KF297339.1:36740-36760	256.344	327.404	467.36	24.22	FALSE	1.27721	19.2964
72390_72410+	KF297339.1:72390-72410	256.344	216.852	166.37	12.11	FALSE	0.845941	13.7382
137955_137975+	KF297339.1:137955-137975	256.344	210.474	116.84	4.325	FALSE	0.821061	27.015
157594_157614+	KF297339.1:157594-157614	256.344	223.23	154.94	2.595	FALSE	0.870822	59.7071
7474_7494-	KF297339.1:7474-7494	256.344	89.292	379.73	84.77	FALSE	0.348329	4.47953
162067_162087-	KF297339.1:162067-162087	256.344	238.112	304.8	43.25	FALSE	0.928877	7.0474
62003_62023-	KF297339.1:62003-62023	255.373	283.821	203.2	9.515	FALSE	1.1114	21.3558
113104_113124-	KF297339.1:113104-113124	255.373	81.851	151.13	76.985	FALSE	0.320515	1.96311
26929_26949+	KF297339.1:26929-26949	254.402	254.057	262.89	3.46	FALSE	0.998644	75.9798
129995_130015+	KF297339.1:129995-130015	254.402	323.152	170.18	4.325	FALSE	1.27024	39.348
207124_207144+	KF297339.1:207124-207144	254.402	265.75	120.65	0	TRUE	1.04461	#DIV/0!
161942_161962-	KF297339.1:161942-161962	254.402	559.138	327.66	12.11	FALSE	2.19785	27.057
14068_14088+	KF297339.1:14068-14088	252.46	262.561	181.61	153.105	FALSE	1.04001	1.18618
117459_117479-	KF297339.1:117459-117479	252.46	82.914	179.07	45.845	FALSE	0.328424	3.90599
129662_129682-	KF297339.1:129662-129682	252.46	247.679	125.73	4.325	FALSE	0.981062	29.0705
154178_154198-	KF297339.1:154178-154198	252.46	369.924	144.78	0.865	FALSE	1.46528	167.376
113307_113327+	KF297339.1:113307-113327	251.489	64.843	146.05	24.22	FALSE	0.257836	6.03014
122646_122666-	KF297339.1:122646-122666	251.489	43.583	72.39	11.245	FALSE	0.1733	6.43753
146748_146768-	KF297339.1:146748-146768	251.489	198.781	298.45	2.595	TRUE	0.790416	115.01
107766_107786-	KF297339.1:107766-107786	250.518	184.962	160.02	25.95	FALSE	0.738318	6.16647
120674_120694-	KF297339.1:120674-120694	250.518	245.553	143.51	0	FALSE	0.980181	#DIV/0!
18366_18386+	KF297339.1:18366-18386	249.547	147.757	187.96	18.165	FALSE	0.592101	10.3474
97208_97228+	KF297339.1:97208-97228	249.547	228.545	384.81	6.92	FALSE	0.91584	55.6084
28332_28352+	KF297339.1:28332-28352	248.576	192.403	234.95	8.65	TRUE	0.774021	27.1618
59869_59889+	KF297339.1:59869-59889	248.576	300.829	364.49	166.08	FALSE	1.21021	2.19467
118699_118719+	KF297339.1:118699-118719	248.576	213.663	220.98	12.975	FALSE	0.859548	17.0312
56206_56226-	KF297339.1:56206-56226	248.576	220.041	138.43	17.3	FALSE	0.885206	8.00173
57808_57828-	KF297339.1:57808-57828	248.576	294.451	162.56	5.19	FALSE	1.18455	31.3218
51535_51555+	KF297339.1:51535-51555	247.605	307.207	241.3	11.245	FALSE	1.24071	21.4584
77433_77453+	KF297339.1:77433-77453	247.605	224.293	163.83	15.57	FALSE	0.90585	10.5222
112309_112329+	KF297339.1:112309-112329	247.605	228.545	243.84	3.46	FALSE	0.923023	70.474
204690_204710+	KF297339.1:204690-204710	247.605	239.175	137.16	2.595	TRUE	0.965954	52.8555
21479_21499-	KF297339.1:21479-21499	247.605	228.545	152.4	3.46	TRUE	0.923023	44.0462
43733_43753-	KF297339.1:43733-43753	247.605	282.758	110.49	2.595	FALSE	1.14197	42.578
93055_93075-	KF297339.1:93055-93075	247.605	443.271	332.74	4.325	FALSE	1.79023	76.9341
107824_107844-	KF297339.1:107824-107844	247.605	246.616	173.99	12.975	FALSE	0.996006	13.4096
59422_59442+	KF297339.1:59422-59442	246.634	239.175	195.58	3.46	FALSE	0.969757	56.526
214245_214265+	KF297339.1:214245-214265	246.634	290.199	143.51	3.46	FALSE	1.17664	41.4769
119058_119078-	KF297339.1:119058-119078	246.634	235.986	175.26	1.73	TRUE	0.956827	101.306
159330_159350-	KF297339.1:159330-159350	246.634	250.868	372.11	12.975	FALSE	1.01717	28.679
25643_25663+	KF297339.1:25643-25663	245.663	292.325	212.09	64.01	FALSE	1.18994	3.31339
54651_54671-	KF297339.1:54651-54671	245.663	228.545	176.53	73.525	FALSE	0.930319	2.40095
97476_97496-	KF297339.1:97476-97496	245.663	204.096	195.58	2.595	FALSE	0.830797	75.368
120503_120523-	KF297339.1:120503-120523	245.663	193.466	116.84	0.865	FALSE	0.787526	135.075
140404_140424-	KF297339.1:140404-140424	245.663	254.057	341.63	29.41	FALSE	1.03417	11.6161
160317_160337-	KF297339.1:160317-160337	245.663	327.404	388.62	2.595	TRUE	1.33274	149.757
7893_7913+	KF297339.1:7893-7913	243.721	119.056	224.79	22.49	FALSE	0.488493	9.99511
72140_72160+	KF297339.1:72140-72160	243.721	222.167	181.61	2.595	FALSE	0.911563	69.9846
118486_118506+	KF297339.1:118486-118506	243.721	190.277	114.3	8.65	FALSE	0.780716	13.2139
107899_107919-	KF297339.1:107899-107919	243.721	264.687	177.8	2.595	FALSE	1.08602	68.5164
131836_131856-	KF297339.1:131836-131856	243.721	223.23	90.17	3.46	FALSE	0.915924	26.0607
139434_139454-	KF297339.1:139434-139454	243.721	312.522	267.97	53.63	FALSE	1.28229	4.99664
167261_167281+	KF297339.1:167261-167281	242.75	295.514	300.99	11.245	TRUE	1.21736	26.7666
196698_196718+	KF297339.1:196698-196718	242.75	251.931	406.4	97.745	FALSE	1.03782	4.15776
230398_230418+	KF297339.1:230398-230418	242.75	186.025	232.41	18.165	FALSE	0.766323	12.7944
172162_172182-	KF297339.1:172162-172182	242.75	258.309	214.63	6.92	FALSE	1.06409	31.0159
233217_233237-	KF297339.1:233217-233237	242.75	362.483	824.23	1.73	FALSE	1.49324	476.434
45656_45676+	KF297339.1:45656-45676	241.779	123.308	107.95	15.57	FALSE	0.510003	6.9332
149679_149699+	KF297339.1:149679-149699	241.779	357.168	1108.71	3.46	FALSE	1.47725	320.436
129414_129434-	KF297339.1:129414-129434	241.779	211.537	186.69	7.785	FALSE	0.874919	23.9807
96050_96070+	KF297339.1:96050-96070	240.808	445.397	662.94	21.625	FALSE	1.84959	30.6562
117190_117210+	KF297339.1:117190-117210	240.808	179.647	121.92	41.52	FALSE	0.746018	2.93642
16078_16098-	KF297339.1:16078-16098	240.808	117.993	158.75	0.865	FALSE	0.489988	183.526
35462_35482-	KF297339.1:35462-35482	240.808	198.781	180.34	48.44	FALSE	0.825475	3.72296
124392_124412-	KF297339.1:124392-124412	240.808	213.663	149.86	14.705	FALSE	0.887275	10.1911
150058_150078-	KF297339.1:150058-150078	240.808	350.79	1424.94	10.38	FALSE	1.45672	137.277
162095_162115-	KF297339.1:162095-162115	240.808	189.214	289.56	6.055	FALSE	0.785746	47.8216
215487_215507-	KF297339.1:215487-215507	240.808	263.624	231.14	39.79	FALSE	1.09475	5.809
236921_236941-	KF297339.1:236921-236941	240.808	212.6	405.13	82.175	FALSE	0.882861	4.93009
31088_31108+	KF297339.1:31088-31108	239.837	125.434	151.13	9.515	FALSE	0.522997	15.8833
38315_38335+	KF297339.1:38315-38335	239.837	274.254	387.35	4.325	FALSE	1.1435	89.5607
49045_49065+	KF297339.1:49045-49065	239.837	221.104	102.87	0.865	FALSE	0.921893	118.925
223155_223175+	KF297339.1:223155-223175	239.837	319.963	405.13	7.785	FALSE	1.33409	52.0398
57520_57540-	KF297339.1:57520-57540	239.837	258.309	170.18	18.165	FALSE	1.07702	9.36857
126095_126115-	KF297339.1:126095-126115	239.837	273.191	215.9	0.865	FALSE	1.13907	249.595
65075_65095+	KF297339.1:65075-65095	238.866	243.427	106.68	4.325	FALSE	1.01909	24.6659
123406_123426+	KF297339.1:123406-123426	238.866	99.922	167.64	5.19	FALSE	0.418318	32.3006
177788_177808+	KF297339.1:177788-177808	238.866	11.693	134.62	3.46	FALSE	0.0489521	38.9075
56680_56700-	KF297339.1:56680-56700	238.866	260.435	207.01	34.6	FALSE	1.0903	5.98295
229664_229684-	KF297339.1:229664-229684	238.866	198.781	148.59	4.325	FALSE	0.832186	34.3561
46884_46904+	KF297339.1:46884-46904	237.895	295.514	152.4	4.325	FALSE	1.2422	35.237
178935_178955+	KF297339.1:178935-178955	237.895	387.995	191.77	28.545	FALSE	1.63095	6.71816
10559_10579-	KF297339.1:10559-10579	237.895	237.049	118.11	0	FALSE	0.996444	#DIV/0!
72149_72169-	KF297339.1:72149-72169	237.895	200.907	110.49	11.245	FALSE	0.84452	9.8257
96653_96673-	KF297339.1:96653-96673	237.895	226.419	473.71	3.46	FALSE	0.95176	136.91
178600_178620+	KF297339.1:178600-178620	236.924	244.49	123.19	17.3	FALSE	1.03193	7.12081
140260_140280-	KF297339.1:140260-140280	236.924	212.6	99.06	0	FALSE	0.897334	#DIV/0!
228866_228886-	KF297339.1:228866-228886	236.924	170.08	227.33	106.395	FALSE	0.717867	2.13666
43601_43621-	KF297339.1:43601-43621	235.953	217.915	120.65	6.055	FALSE	0.923553	19.9257
169609_169629-	KF297339.1:169609-169629	235.953	243.427	212.09	36.33	FALSE	1.03168	5.83788
145944_145964+	KF297339.1:145944-145964	234.982	276.38	147.32	4.325	FALSE	1.17618	34.0624
162320_162340+	KF297339.1:162320-162340	234.982	138.19	139.7	77.85	TRUE	0.588088	1.79448
105094_105114+	KF297339.1:105094-105114	234.011	223.23	172.72	11.245	FALSE	0.95393	15.3597
133697_133717+	KF297339.1:133697-133717	234.011	149.883	121.92	3.46	TRUE	0.640496	35.237
47088_47108-	KF297339.1:47088-47108	234.011	237.049	199.39	83.04	FALSE	1.01298	2.40113
228595_228615-	KF297339.1:228595-228615	234.011	75.473	170.18	1.73	FALSE	0.322519	98.3699
103534_103554+	KF297339.1:103534-103554	233.04	213.663	425.45	4.325	FALSE	0.916851	98.3699
146044_146064+	KF297339.1:146044-146064	233.04	233.86	167.64	6.92	FALSE	1.00352	24.2254
56280_56300-	KF297339.1:56280-56300	233.04	244.49	156.21	8.65	FALSE	1.04913	18.059
120466_120486-	KF297339.1:120466-120486	233.04	225.356	142.24	5.19	FALSE	0.967027	27.4066
127041_127061-	KF297339.1:127041-127061	233.04	169.017	213.36	0.865	FALSE	0.72527	246.659
165415_165435-	KF297339.1:165415-165435	233.04	170.08	217.17	129.75	FALSE	0.729832	1.67376
21760_21780+	KF297339.1:21760-21780	232.069	348.664	177.8	2.595	FALSE	1.50242	68.5164
116986_117006+	KF297339.1:116986-117006	232.069	255.12	81.28	2.595	FALSE	1.09933	31.3218
162017_162037+	KF297339.1:162017-162037	232.069	210.474	501.65	7.785	FALSE	0.906946	64.438
230987_231007+	KF297339.1:230987-231007	232.069	229.608	234.95	104.665	FALSE	0.989395	2.24478
57928_57948-	KF297339.1:57928-57948	232.069	211.537	140.97	10.38	FALSE	0.911526	13.5809
75080_75100+	KF297339.1:75080-75100	231.098	292.325	184.15	4.325	FALSE	1.26494	42.578
217841_217861+	KF297339.1:217841-217861	231.098	165.828	198.12	21.625	FALSE	0.717566	9.16162
10957_10977-	KF297339.1:10957-10977	231.098	199.844	160.02	0	FALSE	0.864759	#DIV/0!
98157_98177-	KF297339.1:98157-98177	231.098	242.364	264.16	0.865	FALSE	1.04875	305.387
222138_222158-	KF297339.1:222138-222158	231.098	244.49	177.8	6.92	FALSE	1.05795	25.6936
69391_69411+	KF297339.1:69391-69411	230.127	165.828	330.2	10.38	FALSE	0.720593	31.8112
138066_138086+	KF297339.1:138066-138086	230.127	146.694	102.87	6.92	FALSE	0.637448	14.8656
222731_222751+	KF297339.1:222731-222751	230.127	233.86	233.68	2.595	FALSE	1.01622	90.0501
51467_51487-	KF297339.1:51467-51487	230.127	222.167	191.77	6.055	FALSE	0.96541	31.6713
109173_109193-	KF297339.1:109173-109193	230.127	216.852	156.21	6.055	FALSE	0.942314	25.7985
223434_223454-	KF297339.1:223434-223454	230.127	207.285	163.83	25.085	FALSE	0.900742	6.53099
118668_118688+	KF297339.1:118668-118688	229.156	193.466	138.43	11.245	FALSE	0.844255	12.3104
205560_205580+	KF297339.1:205560-205580	229.156	201.97	115.57	11.245	FALSE	0.881365	10.2775
38116_38136-	KF297339.1:38116-38136	229.156	285.947	173.99	7.785	FALSE	1.24783	22.3494
51794_51814-	KF297339.1:51794-51814	229.156	221.104	308.61	13.84	FALSE	0.964862	22.2984
74843_74863-	KF297339.1:74843-74863	229.156	193.466	160.02	9.515	FALSE	0.844255	16.8177
108293_108313-	KF297339.1:108293-108313	229.156	245.553	179.07	4.325	FALSE	1.07155	41.4035
223597_223617-	KF297339.1:223597-223617	229.156	262.561	421.64	89.095	FALSE	1.14577	4.73248
31174_31194+	KF297339.1:31174-31194	228.185	138.19	161.29	7.785	FALSE	0.605605	20.718
123039_123059+	KF297339.1:123039-123059	228.185	105.237	132.08	38.925	FALSE	0.461192	3.39319
228704_228724+	KF297339.1:228704-228724	227.214	541.067	214.63	7.785	FALSE	2.38131	27.5697
32276_32296+	KF297339.1:32276-32296	226.243	223.23	808.99	9.515	FALSE	0.986682	85.0226
118540_118560+	KF297339.1:118540-118560	226.243	193.466	158.75	7.785	FALSE	0.855125	20.3918
221991_222011+	KF297339.1:221991-222011	226.243	357.168	740.41	15.57	FALSE	1.57869	47.5536
97446_97466-	KF297339.1:97446-97466	226.243	199.844	292.1	4.325	FALSE	0.883316	67.5376
206946_206966-	KF297339.1:206946-206966	226.243	291.262	195.58	33.735	FALSE	1.28739	5.79754
5167_5187-	KF297339.1:5167-5187	225.272	192.403	547.37	123.695	TRUE	0.854092	4.42516
9830_9850-	KF297339.1:9830-9850	225.272	40.394	87.63	14.705	FALSE	0.179312	5.9592
96105_96125-	KF297339.1:96105-96125	224.301	192.403	288.29	0.865	FALSE	0.857789	333.283
141879_141899-	KF297339.1:141879-141899	224.301	178.584	252.73	9.515	FALSE	0.79618	26.5612
119080_119100+	KF297339.1:119080-119100	223.33	213.663	245.11	3.46	FALSE	0.956714	70.841
7532_7552-	KF297339.1:7532-7552	223.33	97.796	189.23	53.63	FALSE	0.437899	3.52844
19301_19321-	KF297339.1:19301-19321	223.33	200.907	251.46	7.785	TRUE	0.899597	32.3006
69774_69794-	KF297339.1:69774-69794	223.33	266.813	223.52	17.3	FALSE	1.1947	12.9202
98320_98340-	KF297339.1:98320-98340	223.33	218.978	229.87	5.19	FALSE	0.980513	44.2909
129624_129644-	KF297339.1:129624-129644	223.33	186.025	162.56	0.865	FALSE	0.83296	187.931
106135_106155+	KF297339.1:106135-106155	222.359	61.654	175.26	18.165	FALSE	0.277272	9.64822
57268_57288-	KF297339.1:57268-57288	222.359	206.222	139.7	14.705	FALSE	0.927428	9.50017
124460_124480-	KF297339.1:124460-124480	222.359	162.639	120.65	11.245	FALSE	0.731425	10.7292
147017_147037-	KF297339.1:147017-147037	222.359	282.758	292.1	1.73	FALSE	1.27163	168.844
117065_117085+	KF297339.1:117065-117085	221.388	200.907	142.24	6.055	FALSE	0.907488	23.4913
162432_162452+	KF297339.1:162432-162452	221.388	114.804	125.73	56.225	FALSE	0.518565	2.23619
236295_236315+	KF297339.1:236295-236315	221.388	278.506	425.45	155.7	FALSE	1.258	2.7325
74565_74585-	KF297339.1:74565-74585	221.388	189.214	133.35	35.465	FALSE	0.854671	3.76005
131541_131561-	KF297339.1:131541-131561	221.388	223.23	351.79	7.785	FALSE	1.00832	45.1882
183520_183540-	KF297339.1:183520-183540	221.388	163.702	133.35	1.73	FALSE	0.739435	77.0809
206924_206944-	KF297339.1:206924-206944	221.388	351.853	189.23	71.795	FALSE	1.5893	2.6357
77460_77480+	KF297339.1:77460-77480	220.417	179.647	125.73	8.65	FALSE	0.815032	14.5353
118436_118456+	KF297339.1:118436-118456	220.417	204.096	165.1	13.84	FALSE	0.925954	11.9292
57403_57423-	KF297339.1:57403-57423	220.417	213.663	182.88	14.705	FALSE	0.969358	12.4366
57493_57513-	KF297339.1:57493-57513	220.417	241.301	158.75	15.57	FALSE	1.09475	10.1959
109538_109558-	KF297339.1:109538-109558	220.417	211.537	217.17	13.84	FALSE	0.959713	15.6915
229705_229725-	KF297339.1:229705-229725	220.417	211.537	115.57	5.19	FALSE	0.959713	22.2678
126419_126439+	KF297339.1:126419-126439	219.446	215.789	207.01	38.925	FALSE	0.983335	5.31818
130210_130230+	KF297339.1:130210-130230	219.446	268.939	363.22	5.19	FALSE	1.22554	69.9846
56654_56674-	KF297339.1:56654-56674	219.446	296.577	245.11	57.09	FALSE	1.35148	4.2934
131387_131407-	KF297339.1:131387-131407	219.446	213.663	214.63	11.245	FALSE	0.973647	19.0867
206981_207001-	KF297339.1:206981-207001	219.446	301.892	190.5	34.6	FALSE	1.3757	5.50578
28143_28163+	KF297339.1:28143-28163	218.475	147.757	154.94	7.785	FALSE	0.676311	19.9024
97253_97273+	KF297339.1:97253-97273	218.475	283.821	369.57	0.865	FALSE	1.2991	427.249
124602_124622-	KF297339.1:124602-124622	218.475	221.104	123.19	9.515	FALSE	1.01203	12.9469
125663_125683-	KF297339.1:125663-125683	218.475	200.907	137.16	2.595	FALSE	0.919588	52.8555
118753_118773+	KF297339.1:118753-118773	217.504	222.167	134.62	11.245	FALSE	1.02144	11.9715
120560_120580-	KF297339.1:120560-120580	217.504	287.01	138.43	0	FALSE	1.31956	#DIV/0!
122590_122610-	KF297339.1:122590-122610	217.504	62.717	72.39	7.785	FALSE	0.288349	9.29865
149258_149278+	KF297339.1:149258-149278	216.533	273.191	1098.55	2.595	FALSE	1.26166	423.333
190738_190758+	KF297339.1:190738-190758	216.533	42.52	124.46	22.49	FALSE	0.196367	5.53402
57430_57450-	KF297339.1:57430-57450	216.533	191.34	170.18	19.03	FALSE	0.883653	8.94272
188961_188981-	KF297339.1:188961-188981	216.533	109.489	297.18	64.01	FALSE	0.505646	4.64271
149647_149667+	KF297339.1:149647-149667	215.562	224.293	774.7	5.19	FALSE	1.0405	149.268
57585_57605-	KF297339.1:57585-57605	215.562	198.781	142.24	15.57	FALSE	0.922152	9.13552
166120_166140-	KF297339.1:166120-166140	215.562	233.86	152.4	37.195	FALSE	1.08489	4.09732
80177_80197-	KF297339.1:80177-80197	214.591	162.639	261.62	13.84	TRUE	0.757902	18.9032
225938_225958+	KF297339.1:225938-225958	213.62	141.379	165.1	3.46	FALSE	0.661825	47.7168
111849_111869-	KF297339.1:111849-111869	213.62	265.75	168.91	0	FALSE	1.24403	#DIV/0!
122743_122763-	KF297339.1:122743-122763	213.62	58.465	171.45	9.515	FALSE	0.273687	18.0189
223385_223405-	KF297339.1:223385-223405	213.62	205.159	227.33	15.57	FALSE	0.960392	14.6005
9382_9402+	KF297339.1:9382-9402	212.649	68.032	149.86	91.69	FALSE	0.319926	1.63442
23686_23706+	KF297339.1:23686-23706	212.649	164.765	140.97	24.22	FALSE	0.774821	5.8204
28222_28242+	KF297339.1:28222-28242	212.649	113.741	165.1	12.975	FALSE	0.534877	12.7245
146126_146146+	KF297339.1:146126-146146	212.649	224.293	142.24	3.46	FALSE	1.05476	41.1098
27778_27798-	KF297339.1:27778-27798	212.649	172.206	331.47	1.73	FALSE	0.809813	191.601
150718_150738-	KF297339.1:150718-150738	212.649	288.073	1137.92	13.84	FALSE	1.35469	82.2197
25666_25686+	KF297339.1:25666-25686	211.678	191.34	128.27	12.11	FALSE	0.90392	10.5921
141154_141174+	KF297339.1:141154-141174	211.678	200.907	123.19	3.46	FALSE	0.949116	35.604
222275_222295+	KF297339.1:222275-222295	211.678	222.167	264.16	3.46	FALSE	1.04955	76.3468
36459_36479-	KF297339.1:36459-36479	211.678	272.128	257.81	41.52	FALSE	1.28558	6.2093
72106_72126-	KF297339.1:72106-72126	211.678	196.655	115.57	23.355	FALSE	0.929029	4.94841
102129_102149-	KF297339.1:102129-102149	211.678	266.813	176.53	12.11	FALSE	1.26047	14.5772
129597_129617-	KF297339.1:129597-129617	211.678	235.986	139.7	1.73	FALSE	1.11483	80.7514
140211_140231-	KF297339.1:140211-140231	211.678	224.293	95.25	2.595	FALSE	1.0596	36.7052
173593_173613-	KF297339.1:173593-173613	211.678	226.419	261.62	4.325	TRUE	1.06964	60.4902
187030_187050-	KF297339.1:187030-187050	211.678	184.962	247.65	10.38	TRUE	0.873789	23.8584
5242_5262-	KF297339.1:5242-5262	210.707	198.781	223.52	70.065	FALSE	0.9434	3.19018
74410_74430-	KF297339.1:74410-74430	210.707	322.089	986.79	83.905	FALSE	1.52861	11.7608
129566_129586-	KF297339.1:129566-129586	210.707	179.647	147.32	6.055	FALSE	0.852592	24.3303
204589_204609-	KF297339.1:204589-204609	210.707	177.521	87.63	2.595	FALSE	0.842502	33.7688
97294_97314+	KF297339.1:97294-97314	209.736	334.845	538.48	17.3	FALSE	1.59651	31.126
117036_117056+	KF297339.1:117036-117056	209.736	246.616	97.79	5.19	FALSE	1.17584	18.842
136252_136272+	KF297339.1:136252-136272	209.736	145.631	87.63	8.65	TRUE	0.694354	10.1306
196844_196864+	KF297339.1:196844-196864	209.736	221.104	199.39	25.085	FALSE	1.0542	7.94857
208029_208049+	KF297339.1:208029-208049	209.736	160.513	130.81	9.515	FALSE	0.76531	13.7478
222903_222923+	KF297339.1:222903-222923	209.736	247.679	314.96	4.325	FALSE	1.18091	72.8231
74533_74553-	KF297339.1:74533-74553	209.736	213.663	135.89	36.33	FALSE	1.01872	3.74043
223622_223642-	KF297339.1:223622-223642	209.736	210.474	170.18	49.305	FALSE	1.00352	3.45158
32376_32396+	KF297339.1:32376-32396	208.765	207.285	369.57	51.9	FALSE	0.992911	7.12081
69344_69364+	KF297339.1:69344-69364	208.765	157.324	365.76	4.325	FALSE	0.753594	84.5688
222070_222090+	KF297339.1:222070-222090	208.765	335.908	631.19	40.655	FALSE	1.60902	15.5255
106000_106020-	KF297339.1:106000-106020	208.765	154.135	257.81	57.09	FALSE	0.738318	4.51585
161745_161765-	KF297339.1:161745-161765	208.765	264.687	195.58	22.49	FALSE	1.26787	8.69631
29719_29739+	KF297339.1:29719-29739	207.794	55.276	228.6	4.325	FALSE	0.266013	52.8555
118396_118416+	KF297339.1:118396-118416	207.794	229.608	182.88	8.65	FALSE	1.10498	21.1422
178019_178039+	KF297339.1:178019-178039	207.794	278.506	170.18	5.19	FALSE	1.3403	32.79
223304_223324+	KF297339.1:223304-223324	207.794	237.049	212.09	60.55	FALSE	1.14079	3.50273
113431_113451-	KF297339.1:113431-113451	207.794	14.882	78.74	10.38	FALSE	0.071619	7.58574
129499_129519-	KF297339.1:129499-129519	207.794	211.537	96.52	3.46	FALSE	1.01801	27.896
97386_97406+	KF297339.1:97386-97406	206.823	327.404	386.08	16.435	FALSE	1.58302	23.4913
138012_138032+	KF297339.1:138012-138032	206.823	190.277	101.6	6.055	FALSE	0.919999	16.7795
41545_41565-	KF297339.1:41545-41565	206.823	127.56	226.06	12.975	FALSE	0.616759	17.4227
55130_55150-	KF297339.1:55130-55150	206.823	165.828	135.89	8.65	FALSE	0.801787	15.7098
57103_57123-	KF297339.1:57103-57123	206.823	154.135	101.6	19.895	FALSE	0.745251	5.10681
166161_166181-	KF297339.1:166161-166181	206.823	252.994	110.49	6.055	FALSE	1.22324	18.2477
178498_178518-	KF297339.1:178498-178518	206.823	136.064	152.4	59.685	FALSE	0.657877	2.55341
165662_165682+	KF297339.1:165662-165682	205.852	198.781	212.09	14.705	FALSE	0.96565	14.423
120402_120422-	KF297339.1:120402-120422	205.852	207.285	111.76	2.595	FALSE	1.00696	43.0674
154144_154164-	KF297339.1:154144-154164	205.852	239.175	128.27	0	FALSE	1.16188	#DIV/0!
223138_223158-	KF297339.1:223138-223158	205.852	191.34	320.04	19.895	FALSE	0.929503	16.0865
108111_108131+	KF297339.1:108111-108131	204.881	167.954	195.58	43.25	FALSE	0.819764	4.52208
118564_118584+	KF297339.1:118564-118584	204.881	174.332	92.71	6.055	FALSE	0.850894	15.3113
123081_123101+	KF297339.1:123081-123101	204.881	227.482	102.87	1.73	FALSE	1.11031	59.4624
184117_184137+	KF297339.1:184117-184137	204.881	143.505	96.52	1.73	TRUE	0.700431	55.7919
189276_189296+	KF297339.1:189276-189296	204.881	322.089	214.63	15.57	FALSE	1.57208	13.7848
230439_230459+	KF297339.1:230439-230459	204.881	214.726	289.56	9.515	FALSE	1.04805	30.4319
5282_5302-	KF297339.1:5282-5302	204.881	174.332	204.47	65.74	FALSE	0.850894	3.11028
108227_108247-	KF297339.1:108227-108247	204.881	288.073	171.45	4.325	FALSE	1.40605	39.6416
149096_149116-	KF297339.1:149096-149116	204.881	113.741	160.02	2.595	FALSE	0.555156	61.6647
65239_65259+	KF297339.1:65239-65259	203.91	268.939	97.79	0.865	FALSE	1.31891	113.052
107539_107559+	KF297339.1:107539-107559	203.91	170.08	134.62	1.73	FALSE	0.834093	77.815
58057_58077-	KF297339.1:58057-58077	203.91	139.253	102.87	11.245	FALSE	0.682914	9.14807
220142_220162-	KF297339.1:220142-220162	203.91	136.064	222.25	1.73	FALSE	0.667275	128.468
223542_223562-	KF297339.1:223542-223562	203.91	115.867	144.78	32.005	FALSE	0.568226	4.52367
2108_2128+	KF297339.1:2108-2128	202.939	175.395	125.73	1.73	FALSE	0.864274	72.6763
126207_126227+	KF297339.1:126207-126227	202.939	158.387	105.41	4.325	FALSE	0.780466	24.3723
54545_54565-	KF297339.1:54545-54565	202.939	200.907	219.71	40.655	FALSE	0.989987	5.40426
146022_146042+	KF297339.1:146022-146042	201.968	209.411	124.46	3.46	FALSE	1.03685	35.9711
53524_53544-	KF297339.1:53524-53544	201.968	186.025	356.87	179.92	FALSE	0.921062	1.98349
57879_57899-	KF297339.1:57879-57899	201.968	190.277	81.28	8.65	FALSE	0.942115	9.39653
131807_131827-	KF297339.1:131807-131827	201.968	159.45	115.57	2.595	FALSE	0.789482	44.5356
232783_232803+	KF297339.1:232783-232803	200.997	262.561	543.56	14.705	FALSE	1.30629	36.9643
43685_43705-	KF297339.1:43685-43705	200.997	216.852	107.95	3.46	FALSE	1.07888	31.1994
54594_54614-	KF297339.1:54594-54614	200.997	204.096	184.15	61.415	FALSE	1.01542	2.99845
140183_140203-	KF297339.1:140183-140203	200.997	198.781	102.87	0	FALSE	0.988975	#DIV/0!
146996_147016-	KF297339.1:146996-147016	200.997	264.687	287.02	6.92	FALSE	1.31687	41.4769
26723_26743+	KF297339.1:26723-26743	200.026	162.639	217.17	30.275	FALSE	0.813089	7.17325
31199_31219+	KF297339.1:31199-31219	200.026	126.497	109.22	4.325	FALSE	0.632403	25.2532
117217_117237+	KF297339.1:117217-117237	200.026	209.411	125.73	12.11	FALSE	1.04692	10.3823
222786_222806-	KF297339.1:222786-222806	200.026	204.096	317.5	28.545	FALSE	1.02035	11.1228
51434_51454+	KF297339.1:51434-51454	199.055	179.647	287.02	3.46	FALSE	0.902499	82.9538
184283_184303+	KF297339.1:184283-184303	199.055	137.127	107.95	2.595	FALSE	0.68889	41.5992
185412_185432+	KF297339.1:185412-185432	199.055	245.553	191.77	3.46	FALSE	1.23359	55.4249
10935_10955-	KF297339.1:10935-10955	199.055	186.025	92.71	2.595	FALSE	0.934541	35.7264
57319_57339-	KF297339.1:57319-57339	199.055	204.096	128.27	7.785	FALSE	1.02532	16.4766
74496_74516-	KF297339.1:74496-74516	199.055	183.899	123.19	30.275	FALSE	0.92386	4.06903
125638_125658-	KF297339.1:125638-125658	199.055	152.009	133.35	1.73	FALSE	0.763653	77.0809
177640_177660-	KF297339.1:177640-177660	199.055	31.89	114.3	7.785	FALSE	0.160207	14.6821
22257_22277+	KF297339.1:22257-22277	198.084	201.97	176.53	6.055	FALSE	1.01962	29.1544
62310_62330+	KF297339.1:62310-62330	198.084	206.222	156.21	29.41	FALSE	1.04108	5.31146
32149_32169-	KF297339.1:32149-32169	198.084	238.112	619.76	50.17	FALSE	1.20208	12.3532
37998_38018-	KF297339.1:37998-38018	198.084	171.143	127	1.73	FALSE	0.863992	73.4104
98690_98710-	KF297339.1:98690-98710	198.084	244.49	165.1	0.865	FALSE	1.23427	190.867
172545_172565-	KF297339.1:172545-172565	198.084	164.765	162.56	2.595	FALSE	0.831794	62.6435
185940_185960-	KF297339.1:185940-185960	198.084	330.593	265.43	36.33	FALSE	1.66895	7.30608
162494_162514+	KF297339.1:162494-162514	197.113	94.607	77.47	44.98	FALSE	0.479963	1.72232
16299_16319-	KF297339.1:16299-16319	197.113	76.536	113.03	5.19	TRUE	0.388285	21.7784
32204_32224-	KF297339.1:32204-32224	197.113	214.726	615.95	11.245	FALSE	1.08935	54.7755
95130_95150-	KF297339.1:95130-95150	197.113	267.876	269.24	6.055	FALSE	1.359	44.4657
107797_107817-	KF297339.1:107797-107817	197.113	179.647	154.94	5.19	FALSE	0.911391	29.8536
150279_150299-	KF297339.1:150279-150299	197.113	233.86	788.67	8.65	FALSE	1.18643	91.1757
179121_179141-	KF297339.1:179121-179141	197.113	137.127	190.5	94.285	FALSE	0.695677	2.02047
179876_179896-	KF297339.1:179876-179896	197.113	295.514	123.19	7.785	FALSE	1.49921	15.824
191022_191042-	KF297339.1:191022-191042	197.113	106.3	264.16	134.94	FALSE	0.539285	1.95761
14755_14775+	KF297339.1:14755-14775	196.142	252.994	240.03	12.11	FALSE	1.28985	19.8208
41233_41253+	KF297339.1:41233-41253	196.142	177.521	173.99	20.76	FALSE	0.905064	8.38102
23561_23581-	KF297339.1:23561-23581	196.142	212.6	133.35	10.38	FALSE	1.08391	12.8468
26697_26717-	KF297339.1:26697-26717	196.142	237.049	125.73	6.92	FALSE	1.20856	18.1691
16577_16597+	KF297339.1:16577-16597	195.171	181.773	327.66	12.975	FALSE	0.931353	25.2532
65195_65215+	KF297339.1:65195-65215	195.171	208.348	88.9	2.595	FALSE	1.06752	34.2582
132479_132499+	KF297339.1:132479-132499	195.171	149.883	95.25	3.46	FALSE	0.767957	27.5289
32611_32631-	KF297339.1:32611-32631	195.171	184.962	229.87	6.055	FALSE	0.947692	37.9637
43651_43671-	KF297339.1:43651-43671	195.171	153.072	123.19	1.73	FALSE	0.784297	71.2081
56177_56197-	KF297339.1:56177-56197	195.171	208.348	118.11	11.245	FALSE	1.06752	10.5033
107855_107875-	KF297339.1:107855-107875	195.171	190.277	118.11	4.325	FALSE	0.974925	27.3087
161892_161912-	KF297339.1:161892-161912	195.171	428.389	193.04	11.245	FALSE	2.19494	17.1667
169732_169752-	KF297339.1:169732-169752	195.171	203.033	320.04	17.3	FALSE	1.04028	18.4994
214378_214398-	KF297339.1:214378-214398	195.171	625.044	177.8	3.46	FALSE	3.20255	51.3873
230563_230583-	KF297339.1:230563-230583	195.171	192.403	234.95	104.665	FALSE	0.985818	2.24478
27827_27847+	KF297339.1:27827-27847	194.2	147.757	212.09	13.84	FALSE	0.76085	15.3244
45633_45653+	KF297339.1:45633-45653	194.2	87.166	109.22	22.49	FALSE	0.448847	4.85638
117126_117146+	KF297339.1:117126-117146	194.2	179.647	80.01	3.46	FALSE	0.925062	23.1243
174951_174971+	KF297339.1:174951-174971	194.2	133.938	191.77	4.325	FALSE	0.689691	44.3399
69309_69329-	KF297339.1:69309-69329	194.2	158.387	245.11	3.46	FALSE	0.815587	70.841
175337_175357-	KF297339.1:175337-175357	194.2	1996.31	161.29	31.14	FALSE	10.2797	5.17951
222091_222111-	KF297339.1:222091-222111	194.2	193.466	149.86	13.84	FALSE	0.99622	10.828
12924_12944+	KF297339.1:12924-12944	193.229	179.647	217.17	7.785	FALSE	0.92971	27.896
96293_96313+	KF297339.1:96293-96313	193.229	428.389	586.74	36.33	FALSE	2.217	16.1503
123750_123770+	KF297339.1:123750-123770	193.229	197.718	214.63	70.065	FALSE	1.02323	3.0633
170965_170985+	KF297339.1:170965-170985	193.229	384.806	577.85	39.79	TRUE	1.99145	14.5225
204797_204817+	KF297339.1:204797-204817	193.229	193.466	161.29	12.11	FALSE	1.00123	13.3187
26739_26759-	KF297339.1:26739-26759	193.229	187.088	173.99	8.65	FALSE	0.968219	20.1145
62035_62055-	KF297339.1:62035-62055	193.229	211.537	140.97	4.325	FALSE	1.09475	32.5942
69796_69816-	KF297339.1:69796-69816	193.229	209.411	138.43	6.055	FALSE	1.08375	22.8621
131928_131948-	KF297339.1:131928-131948	193.229	214.726	175.26	4.325	FALSE	1.11125	40.5225
31627_31647+	KF297339.1:31627-31647	192.258	113.741	152.4	15.57	FALSE	0.591606	9.78805
38380_38400+	KF297339.1:38380-38400	192.258	317.837	516.89	19.03	FALSE	1.65318	27.1618
142505_142525+	KF297339.1:142505-142525	192.258	287.01	558.8	118.505	FALSE	1.49284	4.71541
53462_53482-	KF297339.1:53462-53482	192.258	226.419	129.54	16.435	FALSE	1.17768	7.88196
74810_74830-	KF297339.1:74810-74830	192.258	196.655	124.46	6.055	FALSE	1.02287	20.5549
140140_140160-	KF297339.1:140140-140160	192.258	238.112	140.97	3.46	FALSE	1.2385	40.7428
34703_34723+	KF297339.1:34703-34723	191.287	166.891	147.32	7.785	FALSE	0.872464	18.9236
217145_217165-	KF297339.1:217145-217165	191.287	195.592	135.89	20.76	FALSE	1.02251	6.54576
229636_229656-	KF297339.1:229636-229656	191.287	192.403	176.53	4.325	FALSE	1.00583	40.8162
28365_28385+	KF297339.1:28365-28385	190.316	133.938	144.78	12.975	FALSE	0.703766	11.1584
64547_64567+	KF297339.1:64547-64567	190.316	222.167	382.27	51.035	FALSE	1.16736	7.49035
93618_93638+	KF297339.1:93618-93638	190.316	238.112	250.19	2.595	FALSE	1.25114	96.4123
195767_195787+	KF297339.1:195767-195787	190.316	243.427	546.1	307.94	FALSE	1.27907	1.7734
56877_56897-	KF297339.1:56877-56897	190.316	239.175	167.64	11.245	FALSE	1.25673	14.908
133233_133253-	KF297339.1:133233-133253	190.316	157.324	179.07	20.76	FALSE	0.826646	8.62572
46983_47003+	KF297339.1:46983-47003	189.345	209.411	134.62	3.46	FALSE	1.10598	38.9075
135501_135521+	KF297339.1:135501-135521	189.345	154.135	106.68	4.325	FALSE	0.814043	24.6659
180210_180230+	KF297339.1:180210-180230	189.345	335.908	223.52	56.225	FALSE	1.77405	3.97546
5140_5160-	KF297339.1:5140-5160	189.345	203.033	450.85	126.29	FALSE	1.07229	3.56996
12982_13002-	KF297339.1:12982-13002	189.345	183.899	190.5	9.515	FALSE	0.971238	20.021
57619_57639-	KF297339.1:57619-57639	189.345	187.088	116.84	9.515	FALSE	0.98808	12.2796
96458_96478-	KF297339.1:96458-96478	189.345	194.529	334.01	5.19	FALSE	1.02738	64.3565
104360_104380-	KF297339.1:104360-104380	189.345	192.403	243.84	39.79	FALSE	1.01615	6.12817
111766_111786-	KF297339.1:111766-111786	189.345	187.088	146.05	1.73	FALSE	0.98808	84.422
132618_132638+	KF297339.1:132618-132638	188.374	187.088	191.77	33.735	FALSE	0.993173	5.6846
133167_133187+	KF297339.1:133167-133187	188.374	169.017	104.14	22.49	FALSE	0.897242	4.6305
138301_138321+	KF297339.1:138301-138321	188.374	157.324	101.6	10.38	FALSE	0.835168	9.78805
40567_40587-	KF297339.1:40567-40587	188.374	81.851	81.28	2.595	FALSE	0.434513	31.3218
67450_67470-	KF297339.1:67450-67470	188.374	133.938	320.04	25.95	FALSE	0.711022	12.3329
72211_72231-	KF297339.1:72211-72231	188.374	207.285	143.51	7.785	FALSE	1.10039	18.4342
86831_86851-	KF297339.1:86831-86851	188.374	297.64	242.57	16.435	FALSE	1.58005	14.7594
164389_164409-	KF297339.1:164389-164409	188.374	49.961	72.39	34.6	FALSE	0.265222	2.0922
223683_223703-	KF297339.1:223683-223703	188.374	117.993	85.09	3.46	FALSE	0.626376	24.5925
2135_2155+	KF297339.1:2135-2155	187.403	156.261	109.22	13.84	FALSE	0.833823	7.89162
11818_11838+	KF297339.1:11818-11838	187.403	214.726	265.43	6.055	TRUE	1.1458	43.8365
56709_56729-	KF297339.1:56709-56729	187.403	173.269	102.87	22.49	FALSE	0.92458	4.57403
97085_97105-	KF297339.1:97085-97105	187.403	154.135	167.64	2.595	FALSE	0.822479	64.6012
145173_145193-	KF297339.1:145173-145193	187.403	204.096	314.96	24.22	TRUE	1.08908	13.0041
31236_31256+	KF297339.1:31236-31256	186.432	100.985	99.06	6.92	FALSE	0.541672	14.315
33136_33156+	KF297339.1:33136-33156	186.432	237.049	665.48	10.38	FALSE	1.2715	64.1118
44221_44241+	KF297339.1:44221-44241	186.432	187.088	193.04	58.82	FALSE	1.00352	3.28188
86881_86901+	KF297339.1:86881-86901	186.432	163.702	115.57	1.73	TRUE	0.878079	66.8035
12464_12484-	KF297339.1:12464-12484	186.432	123.308	152.4	1.73	FALSE	0.66141	88.0925
57075_57095-	KF297339.1:57075-57095	186.432	126.497	113.03	15.57	FALSE	0.678515	7.25947
118977_118997-	KF297339.1:118977-118997	186.432	186.025	148.59	8.65	FALSE	0.997817	17.178
150215_150235-	KF297339.1:150215-150235	186.432	248.742	391.16	16.435	FALSE	1.33422	23.8004
222621_222641-	KF297339.1:222621-222641	185.461	222.167	195.58	14.705	FALSE	1.19792	13.3002
183575_183595+	KF297339.1:183575-183595	184.49	129.686	124.46	0.865	FALSE	0.702943	143.884
124027_124047-	KF297339.1:124027-124047	184.49	147.757	113.03	12.11	FALSE	0.800894	9.33361
97317_97337+	KF297339.1:97317-97337	183.519	294.451	421.64	12.11	TRUE	1.60447	34.8175
62145_62165+	KF297339.1:62145-62165	182.548	193.466	62.23	0.865	FALSE	1.05981	71.9422
102047_102067+	KF297339.1:102047-102067	182.548	215.789	154.94	19.895	FALSE	1.18209	7.78789
217952_217972+	KF297339.1:217952-217972	182.548	35.079	157.48	22.49	FALSE	0.192163	7.00222
224051_224071+	KF297339.1:224051-224071	182.548	160.513	115.57	12.11	FALSE	0.879292	9.54335
30848_30868-	KF297339.1:30848-30868	182.548	125.434	237.49	44.98	FALSE	0.687129	5.2799
56983_57003-	KF297339.1:56983-57003	182.548	131.812	113.03	6.92	FALSE	0.722068	16.3338
130270_130290-	KF297339.1:130270-130290	182.548	187.088	224.79	53.63	FALSE	1.02487	4.1915
186910_186930-	KF297339.1:186910-186930	182.548	183.899	143.51	3.46	FALSE	1.0074	41.4769
229320_229340-	KF297339.1:229320-229340	182.548	167.954	158.75	78.715	FALSE	0.920054	2.01677
31667_31687+	KF297339.1:31667-31687	181.577	150.946	187.96	16.435	TRUE	0.831306	11.4366
48364_48384+	KF297339.1:48364-48384	181.577	159.45	172.72	3.46	TRUE	0.87814	49.9191
38096_38116-	KF297339.1:38096-38116	181.577	198.781	118.11	3.46	FALSE	1.09475	34.1358
49355_49375-	KF297339.1:49355-49375	181.577	245.553	200.66	51.035	FALSE	1.35234	3.93181
14393_14413+	KF297339.1:14393-14413	180.606	186.025	234.95	46.71	TRUE	1.03	5.02997
54253_54273+	KF297339.1:54253-54273	180.606	155.198	128.27	1.73	FALSE	0.859318	74.1445
138568_138588+	KF297339.1:138568-138588	180.606	161.576	119.38	19.895	FALSE	0.894633	6.0005
140209_140229+	KF297339.1:140209-140229	180.606	187.088	231.14	9.515	FALSE	1.03589	24.2922
15680_15700-	KF297339.1:15680-15700	180.606	149.883	180.34	51.035	FALSE	0.829889	3.53365
25108_25128-	KF297339.1:25108-25128	180.606	179.647	207.01	6.92	FALSE	0.99469	29.9147
57028_57048-	KF297339.1:57028-57048	180.606	132.875	85.09	6.92	FALSE	0.735718	12.2962
69653_69673-	KF297339.1:69653-69673	180.606	183.899	179.07	88.23	FALSE	1.01823	2.02958
172141_172161-	KF297339.1:172141-172161	180.606	191.34	128.27	3.46	FALSE	1.05943	37.0723
214842_214862-	KF297339.1:214842-214862	180.606	162.639	266.7	6.92	FALSE	0.900518	38.5405
236776_236796-	KF297339.1:236776-236796	180.606	208.348	217.17	19.895	FALSE	1.15361	10.9158
96109_96129+	KF297339.1:96109-96129	179.635	428.389	792.48	34.6	FALSE	2.38477	22.904
107512_107532+	KF297339.1:107512-107532	179.635	174.332	101.6	3.46	FALSE	0.970479	29.3642
109550_109570+	KF297339.1:109550-109570	179.635	142.442	121.92	4.325	FALSE	0.792952	28.1896
118871_118891+	KF297339.1:118871-118891	179.635	175.395	67.31	8.65	FALSE	0.976397	7.7815
9654_9674-	KF297339.1:9654-9674	179.635	64.843	109.22	32.87	FALSE	0.360971	3.32279
57457_57477-	KF297339.1:57457-57477	179.635	157.324	106.68	7.785	FALSE	0.875798	13.7033
69338_69358-	KF297339.1:69338-69358	179.635	142.442	172.72	6.055	FALSE	0.792952	28.5252
134728_134748-	KF297339.1:134728-134748	179.635	167.954	135.89	0.865	FALSE	0.934974	157.098
187157_187177-	KF297339.1:187157-187177	179.635	65.906	129.54	78.715	FALSE	0.366888	1.64568
118725_118745+	KF297339.1:118725-118745	178.664	228.545	123.19	19.03	FALSE	1.27919	6.47346
135582_135602+	KF297339.1:135582-135602	178.664	103.111	68.58	7.785	FALSE	0.577122	8.80925
162352_162372+	KF297339.1:162352-162372	178.664	112.678	92.71	39.79	FALSE	0.63067	2.32998
7429_7449-	KF297339.1:7429-7449	178.664	96.733	370.84	65.74	FALSE	0.541424	5.64101
15432_15452-	KF297339.1:15432-15452	178.664	174.332	139.7	0	FALSE	0.975753	#DIV/0!
33312_33332-	KF297339.1:33312-33332	178.664	225.356	220.98	35.465	FALSE	1.26134	6.23093
59467_59487-	KF297339.1:59467-59487	178.664	177.521	142.24	2.595	TRUE	0.993603	54.8131
61483_61503-	KF297339.1:61483-61503	178.664	197.718	104.14	2.595	FALSE	1.10665	40.131
124503_124523-	KF297339.1:124503-124523	178.664	144.568	118.11	6.055	FALSE	0.809161	19.5062
28311_28331+	KF297339.1:28311-28331	177.693	89.292	133.35	7.785	FALSE	0.502507	17.1291
46944_46964+	KF297339.1:46944-46964	177.693	181.773	77.47	4.325	FALSE	1.02296	17.9121
91555_91575+	KF297339.1:91555-91575	177.693	216.852	251.46	162.62	FALSE	1.22037	1.5463
88496_88516-	KF297339.1:88496-88516	177.693	146.694	116.84	12.11	FALSE	0.825547	9.64822
131766_131786-	KF297339.1:131766-131786	177.693	177.521	69.85	3.46	FALSE	0.999032	20.1879
147894_147914-	KF297339.1:147894-147914	177.693	176.458	102.87	0	FALSE	0.99305	#DIV/0!
229459_229479-	KF297339.1:229459-229479	177.693	157.324	67.31	19.895	FALSE	0.88537	3.38326
46910_46930+	KF297339.1:46910-46930	176.722	235.986	120.65	3.46	FALSE	1.33535	34.8699
118460_118480+	KF297339.1:118460-118480	176.722	176.458	101.6	9.515	FALSE	0.998506	10.6779
180539_180559+	KF297339.1:180539-180559	176.722	275.317	172.72	9.515	FALSE	1.55791	18.1524
107453_107473-	KF297339.1:107453-107473	176.722	95.67	85.09	18.165	FALSE	0.541359	4.68428
67645_67665+	KF297339.1:67645-67665	175.751	120.119	312.42	12.11	FALSE	0.683461	25.7985
72553_72573+	KF297339.1:72553-72573	175.751	165.828	72.39	6.055	FALSE	0.943539	11.9554
24964_24984-	KF297339.1:24964-24984	175.751	184.962	210.82	79.58	FALSE	1.05241	2.64916
[truncated: 9,676 more rows]

## Sheet: TB40 >200 Strength
TSR	UCSC	IE2F Flavo No dTag Exp 1	IE2F Flavo dTag Exp 1	72 hpi Flavo Experiment 3	72 hpi PFA Flavo Experiment 3	Has TATT?	dTag / CTRL	PFA Sensitivity Index (PSI)	72 hpi PFA Flavo Experiment 3 0>1		Repressed	TSR	UCSC	IE2F Flavo No dTag Exp 1	IE2F Flavo dTag Exp 1	72 hpi Flavo Experiment 3	72 hpi PFA Flavo Experiment 3	Has TATT?	dTag / CTRL	PFA Sensitivity Index (PSI)	72 hpi PFA Flavo Experiment 3 0>1
[truncated: 1,321 more rows]

[truncated: 1 more sheets: TB40 >200 selected PSI]
